# Supplementary material for: The Bicarbonate Transporter SLC4A7 Plays a Key Role in Macrophage Phagosome Acidification
Source: Cell Host Microbe. 2018 Jun 13;23(6):766–774.e5. doi: 10.1016/j.chom.2018.04.013 (PMC6002608; doi:10.1016/j.chom.2018.04.013)
Supplement: Table S1. Oligonucleotides for sgRNA Cloning, Related to the STAR Methods [file mmc2.xlsx]

## Sheet: Table_S1
Table S1. Oligonucleotides for sgRNA cloning. Related to STAR Methods
Oligo_ID	Sequence
SLC4A7_sg1_FW	caccgCCAGCATGACTGTTCCATTG
SLC4A7_sg1_RV	aaacCAATGGAACAGTCATGCTGGC
SLC4A7_sg2_FW	caccgCCTCCTTACAGGGTTGACTG
SLC4A7_sg2_RV	aaacCAGTCAACCCTGTAAGGAGGC
SLC4A7_sg3_FW	caccgAGCTACAGAGGACTGGACGG
SLC4A7_sg3_RV	aaacCCGTCCAGTCCTCTGTAGCTC
SLC4A7_sg4_FW	caccgTTGAAGATGGCGGTGACCGA
SLC4A7_sg4_RV	aaacTCGGTCACCGCCATCTTCAAC
CYBB_sg1_FW	caccgCACCCAGACGAATTGTACGT
CYBB_sg1_RV	aaacACGTACAATTCGTCTGGGTGc
CYBB_sg2_FW	caccgAGGATCAGAATTATTGACTC
CYBB_sg2_RV	aaacGAGTCAATAATTCTGATCCTc
LAMP1_sg1_FW	caccgGTGAACTACGACACCAAGAG
LAMP1_sg1_RV	aaacCTCTTGGTGTCGTAGTTCACc
LAMP1_sg2_FW	caccgCAAAAGCAATCACGAGACTG
LAMP1_sg2_RV	aaacCAGTCTCGTGATTGCTTTTGc
LAMP2_sg1_FW	caccgCATTATATGTCACAGTGCCA
LAMP2_sg1_RV	aaacTGGCACTGTGACATATAATGc
LAMP2_sg2_FW	caccgAGCTGTGCGGTCTTATGCAT
LAMP2_sg2_RV	aaacATGCATAAGACCGCACAGCTc
RAB7A_sg1_FW	caccgTGACAGGCTAGTCACAATGC
RAB7A_sg1_RV	aaacGCATTGTGACTAGCCTGTCAc
RAB7A_sg2_FW	caccgTTGCTGAAGGTTATCATCCT
RAB7A_sg2_RV	aaacAGGATGATAACCTTCAGCAAc
