# Supplementary material for: The Bicarbonate Transporter SLC4A7 Plays a Key Role in Macrophage Phagosome Acidification
Source: Cell Host Microbe. 2018 Jun 13;23(6):766–774.e5. doi: 10.1016/j.chom.2018.04.013 (PMC6002608; doi:10.1016/j.chom.2018.04.013)
Supplement: Data S1. sgRNA Raw Count Data from CRISPR-Screen, Related to Figures 1C and S1B [file mmc4.xlsx]

## Sheet: TableS1
sgRNA	Gene	baseMean	log2FoldChange	lfcSE	stat	pvalue	padj
SLC16A6_4_a2	SLC16A6	688.691	0.861155	0.176417	4.88135	1.05364e-06	0.00276159
SLC2A8_4_u	SLC2A8	1118.53	0.626883	0.133337	4.7015	2.58255e-06	0.00338443
SLC35A2_5_u	SLC35A2	427.897	1.15448	0.2685	4.29974	1.70995e-05	0.0149393
SLC44A5_1_u	SLC44A5	718.07	-0.775732	0.18434	-4.20817	2.57451e-05	0.0168695
SLC4A7_5_u	SLC4A7	197.201	-1.30476	0.324241	-4.02404	5.72087e-05	0.0232185
SLC7A13_3_u	SLC7A13	782.515	0.683987	0.170782	4.00503	6.20105e-05	0.0232185
SLC7A13_4_u	SLC7A13	630.39	0.749151	0.186437	4.01826	5.8629e-05	0.0232185
SLC39A9_6_u	SLC39A9	855.176	0.654567	0.16494	3.96852	7.2321e-05	0.0236942
SLC7A5_4_u	SLC7A5	565.907	-0.759561	0.202005	-3.76012	0.000169835	0.0494597
SLC26A1_5_a2	SLC26A1	752.464	-0.658354	0.176365	-3.73289	0.000189293	0.0496136
SLC1A1_6_a2	SLC1A1	1055.52	0.547619	0.150526	3.63803	0.000274735	0.0654618
SLC4A7_2_u	SLC4A7	859.36	-0.70273	0.195491	-3.59469	0.000324772	0.0709357
SLC35A3_6_a2	SLC35A3	719.971	0.638829	0.180866	3.53205	0.000412346	0.0831354
SLC38A2_2_u	SLC38A2	444.295	-0.837847	0.242461	-3.45559	0.000549089	0.10006
SLC38A9_1_u	SLC38A9	681.601	-0.752526	0.218488	-3.44425	0.000572647	0.10006
SLC25A21_1_u	SLC25A21	988.533	-0.48289	0.142501	-3.38869	0.000702285	0.102261
SLC39A1_6_u	SLC39A1	729.205	-0.673775	0.198824	-3.38879	0.000702013	0.102261
URI1_4_u	URI1	501.216	-0.818089	0.239593	-3.41449	0.000639011	0.102261
neg_control_76	neg	678.366	-0.602566	0.179558	-3.35583	0.000791278	0.109155
SLC4A7_1_u	SLC4A7	193.554	-1.09862	0.330196	-3.32719	0.000877279	0.114967
SLC25A46_5_u	SLC25A46	571.347	-0.660645	0.200446	-3.29588	0.000981144	0.122456
SLC4A10_2_u	SLC4A10	689.382	0.642257	0.196702	3.26512	0.00109417	0.130355
SLC29A1_2_u	SLC29A1	677.76	-0.594959	0.184075	-3.23215	0.00122864	0.134178
SLC35D3_2_u	SLC35D3	1375.5	0.433731	0.134106	3.23424	0.00121968	0.134178
SLC25A39_6_u	SLC25A39	1061.2	-0.45982	0.144072	-3.1916	0.00141485	0.142628
SLC36A1_1_u	SLC36A1	701.693	-0.62594	0.196078	-3.19231	0.00141141	0.142628
SLCO1B3_4_a2	SLCO1B3	659.888	0.585841	0.185606	3.15637	0.00159746	0.155072
neg_control_99	neg	847.299	0.529056	0.17003	3.11155	0.00186108	0.162597
SLC24A2_3_u	SLC24A2	1157.6	-0.448732	0.143929	-3.11773	0.00182248	0.162597
SLC35A3_4_a2	SLC35A3	409.103	0.745117	0.239354	3.11303	0.00185176	0.162597
FLVCR2_4_u	FLVCR2	903.523	0.467654	0.152551	3.06556	0.00217261	0.172558
SLC35A3_1_a2	SLC35A3	823.055	0.601317	0.19565	3.07343	0.00211614	0.172558
SLC35F2_3_u	SLC35F2	621.83	-0.551206	0.179462	-3.07143	0.00213036	0.172558
SLC25A21_4_u	SLC25A21	294.336	1.058	0.348897	3.03242	0.00242603	0.185847
U2AF2_3_u	U2AF2	1094.78	0.545617	0.180336	3.02556	0.00248174	0.185847
SLC31A2_6_a2	SLC31A2	881.429	-0.513447	0.170733	-3.00732	0.00263566	0.191891
SAE1_4_u	SAE1	455.372	0.855491	0.289744	2.95257	0.0031514	0.217364
SLC35C2_5_u	SLC35C2	898.906	0.472069	0.15975	2.95505	0.00312616	0.217364
SLC25A22_1_u	SLC25A22	724.689	0.496203	0.169768	2.92283	0.00346869	0.228168
SLC38A11_1_a2	SLC38A11	852.16	-0.517791	0.177696	-2.91392	0.00356921	0.228168
SLC38A5_4_u	SLC38A5	1117.62	-0.480315	0.164481	-2.92019	0.00349814	0.228168
SLC17A9_4_u	SLC17A9	883.274	0.52739	0.182572	2.88867	0.00386876	0.241429
SLC25A34_6_u	SLC25A34	789.826	-0.462462	0.162981	-2.83752	0.00454653	0.255881
SLC35B2_1_u	SLC35B2	553.862	0.596185	0.210552	2.83154	0.0046325	0.255881
SLC36A3_2_u	SLC36A3	1351.65	-0.427605	0.1514	-2.82434	0.00473781	0.255881
SLC3A2_6_u	SLC3A2	276.276	-0.756586	0.268174	-2.82125	0.00478373	0.255881
SLC6A14_6_u	SLC6A14	798.83	-0.522944	0.184745	-2.83062	0.0046458	0.255881
SLC7A5P2_5_a2	SLC7A5P2	953.409	0.483809	0.170336	2.84032	0.00450686	0.255881
SLCO4A1_6_u	SLCO4A1	1213.45	-0.404053	0.142001	-2.84543	0.00443515	0.255881
SLC25A4_1_u	SLC25A4	1019.1	0.415764	0.149253	2.78563	0.00534231	0.280044
SLC13A2_4_a2	SLC13A2	498.35	0.561999	0.203499	2.76169	0.00575036	0.283734
SLC25A32_4_u	SLC25A32	762.303	-0.512316	0.185987	-2.75459	0.00587662	0.283734
SLC25A46_1_u	SLC25A46	303.862	0.780076	0.283632	2.75031	0.0059539	0.283734
SLC44A1_5_u	SLC44A1	882.128	-0.449022	0.163263	-2.75031	0.00595398	0.283734
SLC7A2_1_u	SLC7A2	844.72	0.466849	0.168657	2.76805	0.00563933	0.283734
SLC35E3_1_u	SLC35E3	1183.11	0.478697	0.174652	2.74086	0.00612781	0.286804
SLC2A5_4_u	SLC2A5	745.889	-0.483806	0.177109	-2.73169	0.00630108	0.289739
SLC6A9_5_u	SLC6A9	800.019	0.440113	0.161511	2.72497	0.00643067	0.2906
SLC20A2_1_u	SLC20A2	760.099	0.478892	0.176598	2.71176	0.00669262	0.294121
SLC9A2_6_u	SLC9A2	623.833	-0.531231	0.196043	-2.70977	0.00673303	0.294121
SLC24A1_2_u	SLC24A1	843.048	0.507896	0.188229	2.69829	0.00696962	0.294635
SLC35A2_1_u	SLC35A2	160.953	1.3019	0.481942	2.70137	0.00690544	0.294635
SLC17A1_2_u	SLC17A1	564.268	0.538977	0.201023	2.68117	0.00733644	0.304467
SLC27A4_6_u	SLC27A4	688.375	0.514722	0.192669	2.67153	0.00755068	0.304467
SLC7A9_3_u	SLC7A9	986.151	-0.433023	0.162002	-2.67295	0.00751864	0.304467
SLC30A9_4_u	SLC30A9	559.414	0.606238	0.227628	2.66328	0.00773819	0.3073
SLC5A12_4_u	SLC5A12	560.714	0.559028	0.21098	2.64967	0.00805696	0.310548
SLC9C1_3_u	SLC9C1	693.702	-0.522773	0.197178	-2.65128	0.00801884	0.310548
DYRK1A_5_u	DYRK1A	1441.94	-0.376389	0.143456	-2.62373	0.00869735	0.315205
neg_control_63	neg	1037.31	-0.402267	0.153219	-2.62544	0.00865362	0.315205
SLC22A2_1_u	SLC22A2	724.587	-0.521661	0.197904	-2.63593	0.00839072	0.315205
SLC25A11_6_u	SLC25A11	1063.89	0.387325	0.147604	2.62408	0.00868822	0.315205
SLC25A37_4_u	SLC25A37	1056.77	-0.416684	0.159569	-2.61131	0.0090196	0.315205
SLC29A3_1_u	SLC29A3	887.373	0.400604	0.153139	2.61596	0.0088978	0.315205
SLC39A2_3_u	SLC39A2	785.365	0.45811	0.175354	2.61249	0.00898847	0.315205
SLC6A6_6_u	SLC6A6	1031.15	0.403916	0.155014	2.60567	0.00916953	0.316228
SLC25A33_6_u	SLC25A33	763.536	-0.477192	0.183924	-2.59451	0.00947266	0.322439
SLC12A2_2_u	SLC12A2	909.078	-0.407326	0.158146	-2.57564	0.0100056	0.326201
SLC12A9_3_u	SLC12A9	715.339	0.422178	0.163596	2.58062	0.00986241	0.326201
SLC39A9_5_u	SLC39A9	486.352	0.648519	0.252044	2.57304	0.010081	0.326201
SLC4A2_2_u	SLC4A2	1273.57	0.374241	0.145136	2.57855	0.00992171	0.326201
MTCH1_5_u	MTCH1	1302.09	0.391604	0.154372	2.53676	0.0111884	0.332553
NIPBL_2_u	NIPBL	772.836	-0.525774	0.206771	-2.54279	0.0109972	0.332553
SLC12A4_2_u	SLC12A4	724.358	-0.448938	0.175894	-2.55232	0.0107007	0.332553
SLC16A4_3_a2	SLC16A4	783.106	-0.438622	0.173299	-2.53101	0.0113733	0.332553
SLC22A18_6_u	SLC22A18	877.835	0.481003	0.188935	2.54587	0.0109007	0.332553
SLC25A24_4_u	SLC25A24	607.382	-0.574764	0.224563	-2.55948	0.0104829	0.332553
SLC26A3_2_u	SLC26A3	577.518	0.508328	0.199059	2.55365	0.01066	0.332553
SLC27A6_5_u	SLC27A6	831.18	-0.414771	0.163543	-2.53616	0.0112075	0.332553
SLC38A10_6_u	SLC38A10	581.271	0.553752	0.219343	2.52459	0.0115834	0.332553
SLC44A5_4_u	SLC44A5	962.879	-0.369919	0.146684	-2.52188	0.011673	0.332553
VPS13D_1_u	VPS13D	824.262	-0.453486	0.179552	-2.52565	0.0115483	0.332553
SLC33A1_2_u	SLC33A1	581.425	0.537568	0.213729	2.51519	0.0118969	0.335287
SLC35D1_4_u	SLC35D1	801.017	0.411611	0.164308	2.50511	0.0122413	0.337731
SLC39A3_1_a2	SLC39A3	1102.11	0.374544	0.149414	2.50676	0.0121845	0.337731
SLC26A4_5_u	SLC26A4	1395.88	-0.323321	0.129352	-2.49953	0.0124358	0.339522
KANSL1_5_u	KANSL1	706.963	-0.493463	0.197767	-2.49517	0.0125895	0.340177
SLC16A1_3_u	SLC16A1	619.781	0.603754	0.242507	2.48963	0.0127875	0.342
SLC27A2_5_u	SLC27A2	648.332	0.613344	0.24677	2.48549	0.0129374	0.342514
SLC19A2_4_u	SLC19A2	671.857	0.494912	0.200466	2.4688	0.0135565	0.355316
SLC46A2_4_u	SLC46A2	1254.76	0.33426	0.135894	2.45971	0.0139051	0.360843
SLC5A8_5_u	SLC5A8	547.684	-0.510181	0.20793	-2.45362	0.0141426	0.36341
MED26_2_a2	MED26	331.986	-0.768563	0.314286	-2.44543	0.0144681	0.364623
neg_control_21	neg	862.473	0.469691	0.191974	2.44663	0.0144197	0.364623
SLC1A1_5_a2	SLC1A1	1102.3	-0.329826	0.135345	-2.43692	0.0148131	0.369764
CTNNBL1_6_u	CTNNBL1	620.924	-0.504987	0.20792	-2.42875	0.015151	0.371174
SLC5A8_4_u	SLC5A8	878.155	-0.452481	0.186305	-2.42871	0.0151528	0.371174
SLC26A8_6_u	SLC26A8	999.919	0.403482	0.166597	2.42191	0.015439	0.374683
SLC15A5_6_u	SLC15A5	772.25	-0.446829	0.185077	-2.41428	0.0157664	0.379116
SLC29A4_1_u	SLC29A4	1124.38	0.348252	0.145803	2.38851	0.0169169	0.403084
neg_control_103	neg	1224.66	0.350506	0.147765	2.37206	0.0176893	0.41769
SLC20A1_4_u	SLC20A1	765.068	-0.449557	0.19025	-2.36299	0.0181284	0.424236
SLC25A18_2_a2	SLC25A18	906.173	-0.464501	0.196849	-2.35968	0.0182906	0.424246
SLC11A2_1_u	SLC11A2	781.777	-0.455901	0.194483	-2.34416	0.0190699	0.42551
SLC27A1_5_u	SLC27A1	473.113	-0.573767	0.244895	-2.34291	0.019134	0.42551
SLC30A2_4_u	SLC30A2	764.568	-0.421979	0.179313	-2.35331	0.018607	0.42551
SLC50A1_4_u	SLC50A1	813.193	-0.482495	0.205977	-2.34246	0.0191569	0.42551
URI1_1_u	URI1	293.786	0.634015	0.270265	2.3459	0.0189812	0.42551
SLC25A44_6_u	SLC25A44	615.854	-0.455122	0.195382	-2.32939	0.0198383	0.436943
SLC44A1_3_u	SLC44A1	398.115	-0.536579	0.230742	-2.32544	0.0200482	0.437887
CTCF_6_u	CTCF	633.179	0.508488	0.220322	2.30793	0.021003	0.445206
SLC16A4_2_a2	SLC16A4	1203.33	-0.319418	0.138647	-2.30382	0.0212327	0.445206
SLC17A1_4_u	SLC17A1	1200.3	0.357756	0.155201	2.30511	0.0211603	0.445206
SLC1A5_5_u	SLC1A5	847.625	-0.442895	0.191658	-2.31086	0.0208407	0.445206
SLC39A2_2_u	SLC39A2	744.575	-0.511119	0.220821	-2.31464	0.0206328	0.445206
KANSL1_4_u	KANSL1	223.795	-0.715936	0.318473	-2.24803	0.0245743	0.449267
MTCH2_2_u	MTCH2	232.622	0.699973	0.309945	2.25838	0.023922	0.449267
neg_control_100	neg	1126.79	0.336427	0.147457	2.28153	0.0225169	0.449267
SLC12A6_6_u	SLC12A6	669.495	0.501308	0.218539	2.29391	0.021796	0.449267
SLC22A11_4_u	SLC22A11	796.824	-0.364306	0.162116	-2.2472	0.0246274	0.449267
SLC25A16_6_u	SLC25A16	1263.04	-0.344575	0.153024	-2.25177	0.0243366	0.449267
SLC25A22_3_u	SLC25A22	949.28	0.371494	0.166162	2.23574	0.0253688	0.449267
SLC25A24_2_u	SLC25A24	780.621	0.49613	0.216205	2.29472	0.0217492	0.449267
SLC25A24_5_u	SLC25A24	267.429	-0.74345	0.325851	-2.28156	0.0225151	0.449267
SLC28A1_2_u	SLC28A1	1224.14	0.328819	0.145281	2.26333	0.0236153	0.449267
SLC35B3_6_u	SLC35B3	1280.71	0.278764	0.122115	2.28281	0.0224416	0.449267
SLC35C2_3_u	SLC35C2	381.743	0.515086	0.229934	2.24014	0.0250816	0.449267
SLC35F2_1_u	SLC35F2	611.841	0.413468	0.183016	2.25919	0.0238715	0.449267
SLC38A5_5_u	SLC38A5	1308.53	-0.354292	0.15641	-2.26515	0.0235033	0.449267
SLC39A12_4_u	SLC39A12	887.361	0.517298	0.231023	2.23916	0.0251454	0.449267
SLC46A1_5_a2	SLC46A1	1043.21	0.378957	0.168656	2.24692	0.024645	0.449267
SLC4A5_4_a2	SLC4A5	764.543	0.47142	0.207667	2.27008	0.0232027	0.449267
SLC5A9_5_a2	SLC5A9	1240.47	-0.345563	0.153553	-2.25045	0.0244204	0.449267
SLC6A12_1_u	SLC6A12	651.313	0.514582	0.22595	2.27741	0.0227615	0.449267
SLC6A18_6_u	SLC6A18	1107.35	-0.353141	0.157805	-2.23783	0.0252318	0.449267
SLC7A5_3_u	SLC7A5	310.607	-0.618214	0.275525	-2.24377	0.0248474	0.449267
SLCO5A1_1_u	SLCO5A1	723.029	0.436514	0.192794	2.26415	0.0235646	0.449267
UCP1_3_u	UCP1	515.731	-0.512231	0.227641	-2.25017	0.0244383	0.449267
neg_control_119	neg	844.977	-0.46678	0.211775	-2.20413	0.0275154	0.449979
SLC13A2_1_a2	SLC13A2	690.85	0.406419	0.183437	2.21558	0.0267204	0.449979
SLC17A4_5_u	SLC17A4	964.394	-0.375719	0.17025	-2.20687	0.0273234	0.449979
SLC25A14_3_u	SLC25A14	1064.87	-0.303546	0.137719	-2.2041	0.0275173	0.449979
SLC25A29_4_a2	SLC25A29	423.97	-0.530961	0.241354	-2.19992	0.0278125	0.449979
SLC30A1_1_u	SLC30A1	495.969	-0.465953	0.210177	-2.21696	0.026626	0.449979
SLC35B4_6_u	SLC35B4	1133.47	-0.334437	0.15102	-2.21453	0.0267925	0.449979
SLC35E3_4_u	SLC35E3	600.405	0.47339	0.213278	2.21959	0.0264465	0.449979
SLC35E3_5_u	SLC35E3	364.368	0.55019	0.249229	2.20757	0.0272742	0.449979
SLC35F2_5_u	SLC35F2	752.506	0.417448	0.188971	2.20906	0.0271708	0.449979
SLC39A12_2_u	SLC39A12	773.793	-0.414478	0.187417	-2.21152	0.0269997	0.449979
SLC5A4_5_a2	SLC5A4	1105.07	-0.355217	0.161337	-2.20171	0.0276855	0.449979
SLC7A10_4_u	SLC7A10	781.553	0.407641	0.182879	2.22902	0.0258127	0.449979
SLC9C1_1_u	SLC9C1	505.48	0.50196	0.227538	2.20605	0.0273806	0.449979
SLC36A2_4_u	SLC36A2	1048.05	-0.313676	0.143268	-2.18943	0.0285658	0.456796
SLC7A5P2_6_a2	SLC7A5P2	484.984	0.464765	0.212299	2.1892	0.0285824	0.456796
SLC39A9_3_u	SLC39A9	514.637	-0.448985	0.205501	-2.18483	0.0289013	0.459093
SLC34A1_2_u	SLC34A1	1260.03	-0.348087	0.159655	-2.18024	0.0292396	0.461668
SLC12A4_5_u	SLC12A4	741.955	0.439758	0.202532	2.1713	0.0299087	0.461687
SLC22A13_4_u	SLC22A13	620.898	-0.448541	0.206812	-2.16883	0.0300956	0.461687
SLC35D1_3_u	SLC35D1	1010.35	0.36312	0.167175	2.1721	0.029848	0.461687
SLC38A8_5_u	SLC38A8	1334.2	0.352868	0.162734	2.16837	0.0301308	0.461687
SLC7A13_5_u	SLC7A13	531.194	0.441931	0.204014	2.16618	0.0302977	0.461687
SLC9C2_3_u	SLC9C2	636.897	-0.469171	0.215978	-2.17231	0.0298321	0.461687
SLC19A2_1_u	SLC19A2	659.95	0.413481	0.192259	2.15065	0.0315038	0.477292
SLC28A2_1_a2	SLC28A2	1142.87	0.318947	0.148542	2.14719	0.0317781	0.47868
SLC26A7_5_u	SLC26A7	946.682	-0.3884	0.182012	-2.13392	0.0328492	0.486428
SLC30A2_5_u	SLC30A2	837.865	-0.386476	0.180735	-2.13836	0.0324879	0.486428
SLC5A11_1_u	SLC5A11	643.617	0.418632	0.196057	2.13525	0.0327403	0.486428
SLC25A42_1_u	SLC25A42	1039.64	-0.305928	0.143666	-2.12944	0.0332179	0.489124
SLCO3A1_1_u	SLCO3A1	1048.91	0.360072	0.169364	2.12603	0.0335006	0.490531
SLC25A16_2_u	SLC25A16	909.912	0.352315	0.166184	2.12003	0.0340037	0.493733
SLC27A4_2_u	SLC27A4	821.168	-0.413358	0.195283	-2.11671	0.0342844	0.493733
SLC4A9_1_u	SLC4A9	740.426	-0.371985	0.175704	-2.11711	0.0342503	0.493733
SLC25A1_2_u	SLC25A1	591.257	0.434833	0.206009	2.11075	0.0347938	0.49721
SLC8A2_4_u	SLC8A2	974.429	0.361234	0.171245	2.10946	0.0349052	0.49721
RPL13A_4_m6a3	RPL13A	207.863	-0.726811	0.345953	-2.1009	0.03565	0.505074
FLVCR2_2_u	FLVCR2	607.655	0.376501	0.18038	2.08726	0.0368646	0.519474
SLC17A2_5_u	SLC17A2	1077.07	-0.39138	0.188512	-2.07615	0.0378801	0.520556
SLC17A3_1_u	SLC17A3	796.474	-0.338334	0.163345	-2.07129	0.0383317	0.520556
SLC22A5_6_u	SLC22A5	702.786	-0.360302	0.173135	-2.08104	0.0374299	0.520556
SLC25A32_5_u	SLC25A32	1118.08	-0.318505	0.153159	-2.07957	0.0375647	0.520556
SLC3A1_6_u	SLC3A1	1636.96	-0.256619	0.123829	-2.07237	0.0382307	0.520556
SLC46A3_3_u	SLC46A3	756.06	-0.335254	0.161186	-2.07992	0.037533	0.520556
SLC51A_1_a2	SLC51A	605.697	0.415362	0.200532	2.0713	0.038331	0.520556
neg_control_89	neg	956.707	-0.313529	0.151963	-2.06319	0.0390944	0.523012
SLC25A20_3_u	SLC25A20	872.61	0.334513	0.162312	2.06092	0.0393107	0.523012
SLC26A11_1_u	SLC26A11	819.494	-0.321714	0.156028	-2.0619	0.0392173	0.523012
SLC35A1_5_a2	SLC35A1	453.008	0.589544	0.285244	2.0668	0.0387527	0.523012
NUP153_5_u	NUP153	654.161	-0.422754	0.205746	-2.05474	0.0399045	0.525576
SLC4A7_6_u	SLC4A7	940.594	-0.386736	0.188138	-2.0556	0.039821	0.525576
UCP3_4_u	UCP3	669.698	0.475557	0.23211	2.04884	0.0404773	0.530455
SLC16A3_6_u	SLC16A3	1030.88	0.313915	0.153698	2.04241	0.0411106	0.536074
SLC43A2_6_u	SLC43A2	1337.59	0.281559	0.138195	2.0374	0.0416099	0.539898
SLC18A2_4_u	SLC18A2	755.175	-0.39489	0.194199	-2.03342	0.0420097	0.542343
SLC25A22_2_u	SLC25A22	644.219	0.385273	0.189847	2.02939	0.0424191	0.542343
SLC45A2_5_u	SLC45A2	919.736	-0.317386	0.156367	-2.02976	0.0423812	0.542343
FLVCR2_3_u	FLVCR2	763.421	-0.393946	0.194508	-2.02535	0.0428318	0.544813
SLC39A4_6_u	SLC39A4	1639.78	0.257108	0.127228	2.02084	0.043296	0.544813
SLC40A1_1_u	SLC40A1	1015.09	-0.331141	0.163813	-2.02146	0.0432318	0.544813
SLC5A4_3_a2	SLC5A4	809.456	-0.362114	0.179316	-2.01942	0.0434437	0.544813
SLC35E1P1_4_a2	SLC35E1P1	1020.88	0.278481	0.138048	2.01727	0.0436672	0.545009
SLC22A12_3_u	SLC22A12	844.076	-0.356117	0.1771	-2.01082	0.0443445	0.550839
SLC25A2_5_a2	SLC25A2	754.187	0.331714	0.16535	2.00613	0.0448429	0.554402
MTCH2_6_u	MTCH2	753.935	0.329083	0.165253	1.99139	0.0464381	0.555773
neg_control_62	neg	610.858	-0.379045	0.189719	-1.99792	0.0457249	0.555773
RCC1_3_u	RCC1	149.931	0.743321	0.372756	1.99412	0.0461387	0.555773
SLC19A1_4_u	SLC19A1	1011.31	-0.402808	0.202085	-1.99326	0.0462327	0.555773
SLC27A2_1_a2	SLC27A2	429.377	0.482194	0.2418	1.99418	0.0461319	0.555773
SLC9B1_2_u	SLC9B1	761.851	0.321605	0.16111	1.99618	0.0459144	0.555773
SLCO1B3_5_a2	SLCO1B3	839.485	-0.474343	0.237635	-1.9961	0.0459233	0.555773
CTCF_3_u	CTCF	555.148	-0.418914	0.211604	-1.9797	0.047737	0.56107
SLC22A10_6_u	SLC22A10	879.52	-0.325218	0.164237	-1.98018	0.0476837	0.56107
SLC2A12_4_u	SLC2A12	620.21	0.501072	0.252842	1.98176	0.0475066	0.56107
SLC41A3_4_u	SLC41A3	881.756	-0.302003	0.152427	-1.98129	0.0475583	0.56107
neg_control_105	neg	951.908	0.350762	0.177532	1.97577	0.0481807	0.561252
SLC25A48_4_u	SLC25A48	320.044	0.512953	0.259373	1.97766	0.0479669	0.561252
SLC25A31_4_u	SLC25A31	952.339	-0.36962	0.188735	-1.9584	0.0501826	0.565213
SLC25A36_6_u	SLC25A36	803.414	-0.359182	0.18356	-1.95675	0.0503764	0.565213
SLC26A8_4_u	SLC26A8	548.97	-0.389442	0.197951	-1.96737	0.0491408	0.565213
SLC35D3_1_u	SLC35D3	781.242	-0.369852	0.189253	-1.95428	0.0506687	0.565213
SLC35G2_6_a2	SLC35G2	963.195	0.356344	0.181562	1.96265	0.0496865	0.565213
SLC36A4_5_u	SLC36A4	868.325	0.381389	0.195196	1.95388	0.0507154	0.565213
SLC41A1_3_u	SLC41A1	731.566	-0.380235	0.194646	-1.95347	0.0507642	0.565213
SLC6A7_3_u	SLC6A7	1034.5	0.277522	0.141366	1.96315	0.0496292	0.565213
SLC9A4_4_u	SLC9A4	855.398	0.37735	0.191683	1.96862	0.0489971	0.565213
SLCO2B1_6_u	SLCO2B1	1006.06	-0.313725	0.160279	-1.95737	0.0503037	0.565213
SRBD1_1_u	SRBD1	1051.5	0.297866	0.152565	1.95238	0.0508929	0.565213
MED26_1_a2	MED26	639.097	-0.391466	0.201095	-1.94667	0.0515744	0.570364
SLC39A13_6_u	SLC39A13	481.454	-0.474115	0.24399	-1.94317	0.0519957	0.572608
RPTOR_5_u	RPTOR	180.511	-0.839139	0.432297	-1.94112	0.052244	0.572935
SLC22A9_5_u	SLC22A9	547.631	-0.512997	0.264933	-1.93632	0.052828	0.574532
SLC27A2_4_a2	SLC27A2	931.631	0.381325	0.19677	1.93792	0.0526329	0.574532
SLC22A8_6_u	SLC22A8	796.182	0.335682	0.173853	1.93084	0.0535033	0.579472
SLC10A2_1_u	SLC10A2	978.01	0.320644	0.166274	1.92841	0.0538042	0.580307
SLC16A1_4_u	SLC16A1	786.676	-0.353507	0.183701	-1.92436	0.05431	0.580307
SLC35D1_5_u	SLC35D1	980.53	0.277726	0.144415	1.92311	0.0544661	0.580307
SLC43A3_3_a2	SLC43A3	1382.47	0.23724	0.12329	1.92424	0.0543248	0.580307
neg_control_65	neg	845.491	0.297958	0.155188	1.91999	0.0548597	0.580589
SLC35C1_4_u	SLC35C1	388.035	0.503046	0.262087	1.91939	0.0549356	0.580589
SLC22A20_1_u	SLC22A20	774.24	-0.351721	0.18364	-1.91528	0.0554569	0.583745
RPTOR_2_u	RPTOR	393.083	-0.539358	0.282907	-1.90649	0.0565873	0.585268
SLC11A1_3_u	SLC11A1	1519.19	0.230927	0.121191	1.90548	0.0567181	0.585268
SLC1A7_6_a2	SLC1A7	1039.68	0.294949	0.154596	1.90786	0.0564088	0.585268
SLC22A18_2_u	SLC22A18	398.753	0.46	0.240852	1.90989	0.0561476	0.585268
SLC35A2_2_u	SLC35A2	243.42	0.69183	0.362579	1.90808	0.0563808	0.585268
SLC7A10_5_u	SLC7A10	854.376	-0.370654	0.19473	-1.90342	0.0569858	0.585725
SLC10A7_5_u	SLC10A7	862.714	0.411048	0.216379	1.89967	0.0574764	0.586913
SLC25A46_4_u	SLC25A46	761.875	0.319792	0.16839	1.89912	0.0575493	0.586913
SLC6A13_4_u	SLC6A13	1228.47	-0.274521	0.144733	-1.89673	0.057863	0.587826
SLC25A17_4_u	SLC25A17	619.506	-0.357819	0.189437	-1.88885	0.0589116	0.590417
SLC35C1_1_u	SLC35C1	638.592	-0.405413	0.214636	-1.88884	0.0589128	0.590417
SLC39A13_1_u	SLC39A13	739.151	0.407205	0.215675	1.88805	0.0590192	0.590417
SLC7A11_5_u	SLC7A11	878.129	-0.315551	0.167108	-1.88831	0.0589847	0.590417
SLC25A4_4_u	SLC25A4	1080.16	0.295832	0.15701	1.88416	0.0595436	0.593398
SLC2A1_2_u	SLC2A1	779.38	-0.339318	0.180532	-1.87954	0.0601705	0.595121
SLCO3A1_6_u	SLCO3A1	903.564	-0.317777	0.169054	-1.87974	0.0601435	0.595121
SLC25A15_5_u	SLC25A15	641.674	-0.38044	0.202692	-1.87693	0.0605275	0.596401
SLC7A8_4_u	SLC7A8	781.247	-0.397833	0.212276	-1.87413	0.0609124	0.597945
SLC1A4_5_u	SLC1A4	798.441	-0.400896	0.214208	-1.87153	0.0612716	0.599227
SLC25A12_3_u	SLC25A12	886.745	-0.305579	0.163954	-1.86381	0.0623487	0.600485
SLC25A6_4_u	SLC25A6	985.632	-0.327213	0.175253	-1.86709	0.0618892	0.600485
SLC31A1_4_a2	SLC31A1	516.633	0.422594	0.226689	1.8642	0.0622937	0.600485
SLC34A3_2_u	SLC34A3	898.511	0.333162	0.179356	1.85755	0.063233	0.600485
SLC52A1_6_u	SLC52A1	669.729	0.380677	0.204853	1.85829	0.0631277	0.600485
SLC5A11_4_u	SLC5A11	728.828	-0.299903	0.161264	-1.8597	0.0629282	0.600485
SLC6A19_3_u	SLC6A19	856.182	0.339305	0.181873	1.86561	0.0620958	0.600485
SLC7A5P1_3_a2	SLC7A5P1	503.188	0.419548	0.225586	1.85981	0.0629123	0.600485
CEP85_1_u	CEP85	645.5	-0.357166	0.192608	-1.85437	0.0636865	0.602608
SLC4A1_1_u	SLC4A1	593.896	-0.341668	0.185057	-1.84629	0.0648506	0.611415
SLC27A1_1_u	SLC27A1	1221.81	-0.330449	0.179622	-1.83969	0.0658134	0.613134
SLC29A1_5_u	SLC29A1	388.543	0.512588	0.27826	1.84212	0.0654577	0.613134
SLC2A8_2_u	SLC2A8	398.495	0.476041	0.259357	1.83547	0.0664365	0.613134
SLC6A3_5_u	SLC6A3	1585.53	-0.247358	0.134605	-1.83766	0.0661132	0.613134
SLC7A6_6_u	SLC7A6	1572.74	-0.214706	0.116616	-1.84114	0.0656004	0.613134
SLC9A7_1_u	SLC9A7	1227.98	-0.280858	0.153004	-1.83562	0.0664133	0.613134
SLC9A8_4_u	SLC9A8	937.239	0.317752	0.173278	1.83376	0.0666889	0.613304
neg_control_90	neg	1101.95	-0.288552	0.15863	-1.81903	0.068907	0.622417
NFYC_1_u	NFYC	125.149	0.877349	0.483608	1.81417	0.0696513	0.622417
SLC12A5_4_u	SLC12A5	1300.35	0.282287	0.154791	1.82366	0.0682029	0.622417
SLC13A5_1_u	SLC13A5	676.667	-0.349571	0.192081	-1.81992	0.0687711	0.622417
SLC15A1_4_u	SLC15A1	417.606	0.408722	0.225075	1.81593	0.0693804	0.622417
SLC22A9_1_u	SLC22A9	552.282	-0.363899	0.20042	-1.81569	0.0694187	0.622417
SLC25A47_4_u	SLC25A47	823.228	0.371512	0.205155	1.81088	0.0701587	0.622417
SLC35A2_6_u	SLC35A2	258.007	0.559495	0.308624	1.81287	0.0698517	0.622417
SLC35D2_6_u	SLC35D2	801.213	-0.287845	0.157935	-1.82254	0.0683723	0.622417
SLC36A4_2_u	SLC36A4	753.939	0.310604	0.171602	1.81002	0.070292	0.622417
SLC6A4_5_u	SLC6A4	985.429	0.310073	0.170239	1.8214	0.0685466	0.622417
SLC25A27_4_u	SLC25A27	899.472	0.33445	0.185431	1.80363	0.0712893	0.628728
SLC47A2_6_u	SLC47A2	850.713	0.360655	0.20014	1.80202	0.0715424	0.628728
SLCO4A1_2_u	SLCO4A1	322.708	0.533697	0.296356	1.80086	0.0717244	0.628728
SLC22A16_5_u	SLC22A16	652.765	-0.334738	0.186803	-1.79193	0.0731447	0.636918
SLC24A2_4_u	SLC24A2	956.958	-0.306219	0.170869	-1.79212	0.0731133	0.636918
SLC5A6_5_u	SLC5A6	602.543	-0.370801	0.207686	-1.78539	0.0741977	0.643948
CTNNBL1_4_u	CTNNBL1	124.603	-0.695864	0.390658	-1.78126	0.0748697	0.646081
SLC22A13_2_u	SLC22A13	461.067	0.42155	0.237105	1.7779	0.0754197	0.646081
SLC22A20_2_u	SLC22A20	641.827	0.312174	0.175591	1.77784	0.0754295	0.646081
SLC7A5_1_u	SLC7A5	554.837	-0.464251	0.260759	-1.78038	0.0750137	0.646081
SLC16A12_4_u	SLC16A12	1399.93	-0.223838	0.126111	-1.77493	0.0759094	0.648074
SLC26A2_4_u	SLC26A2	642.872	-0.398483	0.224986	-1.77114	0.0765371	0.649203
SLC5A4_6_a2	SLC5A4	805.489	-0.317835	0.179318	-1.77247	0.0763167	0.649203
SLC30A8_4_u	SLC30A8	1048.64	-0.30901	0.175203	-1.76372	0.0777788	0.657608
SLC35A4_2_a2	SLC35A4	1337.17	0.263302	0.149565	1.76045	0.0783322	0.660156
NBAS_6_u	NBAS	1344	0.223866	0.127883	1.75055	0.0800234	0.6701
SLC17A5_5_u	SLC17A5	697.426	-0.365505	0.208742	-1.75099	0.0799475	0.6701
SLC25A47_5_u	SLC25A47	1295.25	0.266537	0.15315	1.74037	0.0817943	0.67416
SLC34A2_2_u	SLC34A2	561.959	-0.332247	0.190731	-1.74197	0.0815141	0.67416
SLC36A1_5_u	SLC36A1	747.78	-0.330267	0.189697	-1.74102	0.0816799	0.67416
SLC39A3_6_a2	SLC39A3	738.873	0.331373	0.190362	1.74075	0.0817272	0.67416
SLC7A5P1_1_a2	SLC7A5P1	617.97	-0.356391	0.204254	-1.74484	0.0810122	0.67416
neg_control_24	neg	1229.87	-0.256514	0.148112	-1.73189	0.0832934	0.674832
SLC16A4_1_a2	SLC16A4	899.599	0.268865	0.155865	1.72499	0.0845298	0.674832
SLC22A23_4_u	SLC22A23	1009.64	-0.273182	0.158392	-1.72472	0.0845776	0.674832
SLC25A1P5_5_a2	SLC25A1P5	1124.66	0.297951	0.172282	1.72943	0.0837317	0.674832
SLC25A22_5_u	SLC25A22	455.04	0.464503	0.268557	1.72962	0.0836974	0.674832
SLC25A23_3_u	SLC25A23	894.098	-0.313552	0.181458	-1.72796	0.0839959	0.674832
SLC35F1_1_u	SLC35F1	736.239	-0.295224	0.170285	-1.7337	0.082971	0.674832
SLC37A1_4_u	SLC37A1	1789.51	0.183205	0.10546	1.73719	0.0823534	0.674832
SLC39A14_3_u	SLC39A14	1173.25	-0.273551	0.158672	-1.724	0.084708	0.674832
SLC7A5P2_1_m3a2	SLC7A5P2	642.013	-0.309311	0.178825	-1.72969	0.0836861	0.674832
SLC9A1_4_u	SLC9A1	841.317	-0.363487	0.209763	-1.73285	0.0831225	0.674832
RCC1_2_u	RCC1	146.846	0.714342	0.415132	1.72076	0.0852947	0.677447
SLC17A6_3_u	SLC17A6	874.233	-0.303139	0.177013	-1.71252	0.0868003	0.678406
SLC25A34_5_a2	SLC25A34	918.087	-0.26161	0.1523	-1.71772	0.0858476	0.678406
SLC34A1_5_u	SLC34A1	687.151	-0.30084	0.17573	-1.71194	0.0869069	0.678406
SLC35E2B_6_m2	SLC35E2B	731.655	-0.304012	0.177617	-1.71161	0.0869684	0.678406
SLC4A2_1_u	SLC4A2	524.035	0.347594	0.202618	1.71552	0.0862505	0.678406
VPS13D_2_u	VPS13D	155.076	0.636948	0.371795	1.71317	0.0866818	0.678406
SLC35G6_5_a2	SLC35G6	1738.5	-0.194595	0.113854	-1.70916	0.0874222	0.679922
neg_control_54	neg	743.37	-0.370882	0.217713	-1.70354	0.0884668	0.680558
SLC14A1_6_u	SLC14A1	628.407	-0.334833	0.196198	-1.70661	0.087895	0.680558
SLC17A8_3_u	SLC17A8	397.992	0.481089	0.282198	1.70479	0.0882329	0.680558
SLCO1B7_6_a2	SLCO1B7	820.517	-0.280733	0.164833	-1.70314	0.0885426	0.680558
SLC35A3_3_a2	SLC35A3	727.529	0.281369	0.166065	1.69432	0.0902037	0.687279
SLC39A14_6_u	SLC39A14	331.939	0.51214	0.301994	1.69586	0.0899121	0.687279
VMP1_5_u	VMP1	349.357	-0.521679	0.307742	-1.69519	0.0900403	0.687279
SLC11A1_2_u	SLC11A1	720.449	0.332912	0.198948	1.67337	0.0942551	0.690395
SLC12A7_3_u	SLC12A7	787.448	-0.317028	0.188914	-1.67816	0.0933155	0.690395
SLC16A13_3_u	SLC16A13	598.45	0.308491	0.183286	1.68311	0.092353	0.690395
SLC16A8_3_u	SLC16A8	954.736	-0.260595	0.15421	-1.68988	0.0910515	0.690395
SLC22A7_4_u	SLC22A7	857.642	0.303373	0.180985	1.67623	0.0936937	0.690395
SLC25A13_2_u	SLC25A13	897.056	-0.258226	0.15446	-1.6718	0.0945639	0.690395
SLC25A28_1_u	SLC25A28	619.027	-0.415463	0.248255	-1.67353	0.0942227	0.690395
SLC25A3_1_u	SLC25A3	773.799	-0.335394	0.199795	-1.67869	0.093213	0.690395
SLC26A6_2_u	SLC26A6	758.577	-0.298901	0.178149	-1.67782	0.0933832	0.690395
SLC2A11_2_a2	SLC2A11	922.599	0.279753	0.166792	1.67726	0.0934917	0.690395
SLC30A3_6_u	SLC30A3	606.068	-0.356921	0.213377	-1.67273	0.0943809	0.690395
SLC30A6_6_u	SLC30A6	1305.44	0.233279	0.139232	1.67547	0.0938424	0.690395
SLC39A6_1_u	SLC39A6	832.669	0.329309	0.196857	1.67283	0.094361	0.690395
SLC6A17_6_u	SLC6A17	656.929	0.317203	0.188673	1.68124	0.0927169	0.690395
SLC9A7P1_4_u	SLC9A7P1	1065.72	-0.236764	0.140659	-1.68325	0.0923274	0.690395
SLC10A5_1_u	SLC10A5	1037.78	-0.285866	0.171287	-1.66893	0.095131	0.690991
SLC25A25_2_u	SLC25A25	1030.44	-0.242344	0.145276	-1.66817	0.0952826	0.690991
SLC39A11_1_u	SLC39A11	1147.42	-0.263162	0.157828	-1.66739	0.0954363	0.690991
SLC43A1_6_u	SLC43A1	887.164	-0.26436	0.158948	-1.66318	0.0962765	0.695153
neg_control_19	neg	887.116	-0.278626	0.16801	-1.65839	0.097239	0.700174
UCP2_6_u	UCP2	295.104	-0.433538	0.261833	-1.65578	0.097767	0.702048
SLC25A53_3_u	SLC25A53	831.049	-0.25194	0.152658	-1.65036	0.0988701	0.708029
MFSD7_3_u	MFSD7	713.921	0.347413	0.211192	1.64501	0.0999679	0.710723
MFSD7_6_u	MFSD7	1264.56	0.21545	0.130818	1.64695	0.0995682	0.710723
SLC27A3_2_u	SLC27A3	723.068	0.299199	0.182138	1.64271	0.100443	0.710723
SLC2A6_4_u	SLC2A6	684.677	0.319955	0.194892	1.64171	0.10065	0.710723
SLC35F2_6_u	SLC35F2	635.521	0.430779	0.262568	1.64063	0.100873	0.710723
UCP3_6_u	UCP3	1257.86	0.237655	0.144528	1.64435	0.100103	0.710723
SLC17A8_4_u	SLC17A8	518.894	0.315984	0.193788	1.63057	0.102982	0.712521
SLC22A12_1_u	SLC22A12	673.393	0.358748	0.219053	1.63772	0.10148	0.712521
SLC22A7_2_u	SLC22A7	890.509	-0.246298	0.151332	-1.62753	0.103625	0.712521
SLC30A4_1_a2	SLC30A4	956.994	-0.277155	0.170535	-1.62521	0.104119	0.712521
SLC33A1_3_u	SLC33A1	335.315	0.656547	0.402235	1.63225	0.102627	0.712521
SLC35A3_2_a2	SLC35A3	535.044	0.356015	0.218946	1.62604	0.10394	0.712521
SLC35G3_1_u	SLC35G3	1130.31	0.244597	0.150454	1.62572	0.104009	0.712521
SLC47A1_3_u	SLC47A1	953.433	0.33844	0.207323	1.63243	0.102589	0.712521
SLC4A10_4_u	SLC4A10	737.534	-0.3194	0.195299	-1.63544	0.101958	0.712521
SLCO1A2_5_u	SLCO1A2	582.587	-0.312976	0.192466	-1.62613	0.103922	0.712521
SLCO1B7_4_a2	SLCO1B7	221.993	0.667417	0.409875	1.62834	0.103452	0.712521
SLC22A23_6_u	SLC22A23	609.37	-0.319752	0.197445	-1.61945	0.105351	0.715888
SLC25A17_9_u	SLC25A17	807.502	-0.26691	0.164853	-1.61908	0.10543	0.715888
SLC25A39_1_u	SLC25A39	1211.81	-0.254106	0.156723	-1.62138	0.104937	0.715888
SLC9A4_2_u	SLC9A4	890.176	-0.272419	0.168598	-1.61579	0.10614	0.718843
SLC26A8_5_u	SLC26A8	955.02	-0.256441	0.158942	-1.61343	0.106651	0.720447
SLC22A15_3_u	SLC22A15	1072.68	-0.225988	0.140182	-1.6121	0.10694	0.720538
DIRC2_3_u	DIRC2	587.58	0.33382	0.209688	1.59198	0.111389	0.72251
neg_control_35	neg	812.549	0.262027	0.166149	1.57706	0.114783	0.72251
neg_control_49	neg	875.475	-0.250755	0.156976	-1.59741	0.110175	0.72251
neg_control_71	neg	1556.74	-0.223905	0.141852	-1.57844	0.114466	0.72251
NUP153_2_u	NUP153	573.638	-0.298448	0.18707	-1.59539	0.110625	0.72251
SLC10A5_3_u	SLC10A5	653.252	0.337878	0.210943	1.60175	0.10921	0.72251
SLC13A2_5_a2	SLC13A2	647.609	0.33285	0.212079	1.56946	0.11654	0.72251
SLC1A3_2_u	SLC1A3	883.935	-0.25377	0.158896	-1.59709	0.110246	0.72251
SLC23A3_5_a2	SLC23A3	408.164	0.495206	0.312532	1.5845	0.11308	0.72251
SLC25A16_4_u	SLC25A16	598.992	-0.31638	0.201197	-1.57249	0.115836	0.72251
SLC25A17_6_u	SLC25A17	821.371	-0.260399	0.163522	-1.59245	0.111285	0.72251
SLC25A1P5_1_a2	SLC25A1P5	1284.16	0.244752	0.152157	1.60855	0.107714	0.72251
SLC25A21_5_u	SLC25A21	1277.22	0.222336	0.140241	1.58539	0.112878	0.72251
SLC25A35_3_u	SLC25A35	613.861	-0.294026	0.185334	-1.58647	0.112633	0.72251
SLC25A4_5_u	SLC25A4	651.681	0.318773	0.203105	1.5695	0.116532	0.72251
SLC28A2_3_a2	SLC28A2	1096.59	-0.245606	0.154638	-1.58826	0.112228	0.72251
SLC2A4_6_a2	SLC2A4	1172.2	-0.23519	0.147558	-1.59388	0.110963	0.72251
SLC30A9_1_u	SLC30A9	934.856	-0.272762	0.171906	-1.58669	0.112583	0.72251
SLC35A2_3_u	SLC35A2	415.484	-0.448162	0.282572	-1.58601	0.112738	0.72251
SLC35E1P1_5_a2	SLC35E1P1	964.744	0.229743	0.145329	1.58085	0.113912	0.72251
SLC35E3_3_u	SLC35E3	464.14	-0.397489	0.252198	-1.5761	0.115003	0.72251
SLC35F1_5_u	SLC35F1	1293.52	-0.23807	0.151283	-1.57367	0.115563	0.72251
SLC35G1_3_u	SLC35G1	1159.81	-0.278499	0.176682	-1.57627	0.114962	0.72251
SLC35G4_4_u	SLC35G4	773.482	0.287896	0.18229	1.57932	0.114262	0.72251
SLC36A4_4_u	SLC36A4	434.112	0.384768	0.245111	1.56977	0.116469	0.72251
SLC39A11_4_u	SLC39A11	1023.76	0.248156	0.158013	1.57048	0.116303	0.72251
SLC39A4_3_u	SLC39A4	435.173	0.389726	0.247241	1.5763	0.114956	0.72251
SLC39A7_3_u	SLC39A7	793.563	-0.308403	0.196537	-1.56918	0.116605	0.72251
SLC3A2_4_u	SLC3A2	501.533	-0.413505	0.257379	-1.6066	0.108142	0.72251
SLC44A4_3_u	SLC44A4	1009.31	-0.249646	0.157921	-1.58082	0.113918	0.72251
SLC4A8_6_u	SLC4A8	765.182	-0.31811	0.202281	-1.57261	0.115809	0.72251
SLC6A14_2_u	SLC6A14	809.647	-0.296568	0.184981	-1.60324	0.108883	0.72251
SLC7A10_3_u	SLC7A10	749.159	-0.325882	0.204096	-1.59671	0.110331	0.72251
SLC7A14_6_a2	SLC7A14	1256.44	0.224685	0.14197	1.58262	0.113508	0.72251
SLC18B1_3_u	SLC18B1	1087.94	-0.225911	0.144085	-1.5679	0.116905	0.722659
MTCH2_3_u	MTCH2	371.653	0.400263	0.256132	1.56272	0.118118	0.72455
SLC10A1_2_u	SLC10A1	1208.7	-0.26637	0.170733	-1.56015	0.118724	0.72455
SLC24A1_1_u	SLC24A1	1051.11	0.224324	0.144164	1.55604	0.119699	0.72455
SLC25A2_2_a2	SLC25A2	780.579	0.29163	0.187306	1.55697	0.119478	0.72455
SLC25A34_3_a2	SLC25A34	1066.79	0.241117	0.154891	1.55668	0.119546	0.72455
SLC25A51_2_a2	SLC25A51	783.152	-0.272604	0.175104	-1.55681	0.119517	0.72455
SLC43A1_2_u	SLC43A1	1086.77	0.238593	0.15303	1.55912	0.118967	0.72455
SLC47A2_5_u	SLC47A2	1444.5	0.206668	0.132591	1.5587	0.119068	0.72455
SLC52A2_5_u	SLC52A2	1065.59	0.263476	0.169016	1.55888	0.119025	0.72455
SLC39A12_3_u	SLC39A12	1730.18	0.204088	0.131577	1.55109	0.12088	0.730016
SLC20A1_2_u	SLC20A1	1246.84	-0.208482	0.134675	-1.54804	0.121613	0.731566
SLC6A15_6_u	SLC6A15	393.874	-0.35281	0.227958	-1.5477	0.121695	0.731566
SLC25A33_4_u	SLC25A33	614.672	0.29682	0.192351	1.54311	0.122803	0.733183
SLC2A10_5_u	SLC2A10	1100.08	0.213223	0.138153	1.54339	0.122736	0.733183
SLC2A8_5_u	SLC2A8	618.333	0.286244	0.185225	1.54538	0.122254	0.733183
neg_control_74	neg	1067.07	-0.230896	0.151998	-1.51907	0.128745	0.735662
neg_control_82	neg	628.459	-0.350834	0.229598	-1.52804	0.126504	0.735662
SLC13A1_1_u	SLC13A1	421.974	-0.386119	0.254092	-1.5196	0.12861	0.735662
SLC15A2_3_u	SLC15A2	949.368	0.251697	0.165469	1.52112	0.128231	0.735662
SLC15A2_5_u	SLC15A2	876.183	0.290075	0.190651	1.5215	0.128135	0.735662
SLC16A12_1_u	SLC16A12	1100.01	0.219536	0.144494	1.51935	0.128675	0.735662
SLC24A3_1_a2	SLC24A3	1414.82	0.224007	0.147421	1.51951	0.128635	0.735662
SLC25A37_6_u	SLC25A37	880.07	0.279054	0.183597	1.51993	0.128529	0.735662
SLC26A3_1_u	SLC26A3	952.867	0.272855	0.1785	1.5286	0.126363	0.735662
SLC2A10_2_u	SLC2A10	1285.91	0.204093	0.134384	1.51872	0.128832	0.735662
SLC34A1_4_u	SLC34A1	1136.27	-0.259027	0.170431	-1.51983	0.128553	0.735662
SLC35E1_6_a2	SLC35E1	1396	0.219748	0.143875	1.52735	0.126674	0.735662
SLC35F3_1_u	SLC35F3	620.004	0.351852	0.229062	1.53606	0.124524	0.735662
SLC38A9_4_u	SLC38A9	421.878	0.397974	0.259398	1.53422	0.124976	0.735662
SLC4A3_1_u	SLC4A3	821.174	0.240403	0.157847	1.52301	0.127756	0.735662
SLC5A12_5_u	SLC5A12	1270.33	0.198004	0.129389	1.5303	0.125943	0.735662
SLC6A13_5_u	SLC6A13	620.519	0.3362	0.219259	1.53334	0.125191	0.735662
SLC7A10_1_u	SLC7A10	759.09	0.305649	0.200408	1.52513	0.127226	0.735662
SLC8A1_1_u	SLC8A1	322.458	-0.416251	0.272348	-1.52838	0.126418	0.735662
SLC9A2_3_u	SLC9A2	609.998	0.305798	0.199942	1.52944	0.126156	0.735662
MFSD7_4_u	MFSD7	1375.18	0.207129	0.137271	1.50891	0.131322	0.736109
neg_control_27	neg	1160.33	0.244514	0.162273	1.50681	0.131861	0.736109
NUP153_3_u	NUP153	156.681	0.589149	0.392712	1.50021	0.133561	0.736109
PAFAH1B1_4_u	PAFAH1B1	594.619	-0.398122	0.26352	-1.51078	0.130843	0.736109
SLC16A7_2_u	SLC16A7	702.226	0.270838	0.180137	1.50351	0.132707	0.736109
SLC18A3_1_a2	SLC18A3	643.207	-0.305782	0.20184	-1.51497	0.12978	0.736109
SLC18A3_5_a2	SLC18A3	703.248	-0.339268	0.225454	-1.50482	0.13237	0.736109
SLC25A31_6_u	SLC25A31	1141.89	-0.220606	0.146615	-1.50466	0.132412	0.736109
SLC25A36_4_u	SLC25A36	531.991	0.311639	0.206234	1.51109	0.130765	0.736109
SLC2A4_1_a2	SLC2A4	1019.5	0.241074	0.159534	1.51112	0.130759	0.736109
SLC35B2_5_u	SLC35B2	630.893	0.351034	0.233636	1.50248	0.132973	0.736109
SLC39A10_4_u	SLC39A10	1064.35	-0.209094	0.138996	-1.50431	0.132501	0.736109
SLC6A14_1_u	SLC6A14	854.532	-0.260106	0.173435	-1.49973	0.133685	0.736109
SLC7A10_2_u	SLC7A10	1130.64	0.256835	0.171141	1.50073	0.133427	0.736109
SLC9A5_4_u	SLC9A5	1300.92	-0.222004	0.147921	-1.50082	0.133402	0.736109
SLCO2B1_5_u	SLCO2B1	448.881	-0.377177	0.249062	-1.51439	0.129928	0.736109
SLC4A1_4_u	SLC4A1	811.443	-0.359403	0.238164	-1.50906	0.131284	0.736109
FLVCR1_5_u	FLVCR1	1178.83	0.242802	0.162339	1.49565	0.134744	0.740384
NIPBL_6_u	NIPBL	654.464	-0.323795	0.217035	-1.4919	0.135725	0.744217
SLC7A1_4_u	SLC7A1	651.976	0.339412	0.227789	1.49003	0.136218	0.745358
MTCH2_4_u	MTCH2	657.743	0.289074	0.19453	1.48601	0.137277	0.749333
SLC25A17_1_u	SLC25A17	945.771	-0.295217	0.198785	-1.48511	0.137516	0.749333
neg_control_57	neg	1017.02	0.227669	0.154894	1.46983	0.141607	0.75646
SLC20A2_2_u	SLC20A2	811.982	0.312146	0.211738	1.47421	0.140426	0.75646
SLC22A8_1_u	SLC22A8	856.798	-0.275766	0.186984	-1.47481	0.140263	0.75646
SLC25A35_5_u	SLC25A35	755.074	0.330699	0.224571	1.47258	0.140864	0.75646
SLC25A4_6_u	SLC25A4	666.264	-0.294969	0.199877	-1.47575	0.140011	0.75646
SLC35B1_4_u	SLC35B1	264.443	0.485091	0.330005	1.46995	0.141575	0.75646
SLC38A4_5_a2	SLC38A4	623.209	-0.295485	0.199854	-1.4785	0.139274	0.75646
SLC7A2_5_u	SLC7A2	763.38	0.265298	0.180542	1.46945	0.14171	0.75646
SLC8A1_6_u	SLC8A1	1028.34	-0.259649	0.175751	-1.47737	0.139577	0.75646
SRBD1_5_u	SRBD1	259.007	0.43199	0.293538	1.47167	0.14111	0.75646
SLC23A3_4_a2	SLC23A3	1060.8	0.219269	0.149378	1.46788	0.142138	0.757189
SLC29A2_5_u	SLC29A2	873.716	0.248222	0.169224	1.46682	0.142424	0.757189
SLC27A5_1_u	SLC27A5	1192.97	0.217041	0.148201	1.46451	0.143056	0.759007
SLC1A4_3_u	SLC1A4	442.369	-0.411591	0.281543	-1.46191	0.143765	0.761229
SLC23A1_6_u	SLC23A1	590.149	0.331887	0.227653	1.45787	0.144877	0.763634
SLC34A1_1_u	SLC34A1	722.296	0.248152	0.170308	1.45708	0.145093	0.763634
SLC39A11_5_u	SLC39A11	1155.4	0.258976	0.177522	1.45884	0.14461	0.763634
SLC2A2_6_u	SLC2A2	736.754	0.27563	0.189514	1.4544	0.145834	0.765995
CTNNBL1_2_u	CTNNBL1	166.222	0.539709	0.37957	1.4219	0.155056	0.770207
neg_control_117	neg	1101.87	-0.209189	0.146944	-1.42359	0.154564	0.770207
SLC12A6_4_u	SLC12A6	1485.79	0.190715	0.131911	1.44579	0.148236	0.770207
SLC12A7_2_u	SLC12A7	1009.58	0.281614	0.195179	1.44285	0.149063	0.770207
SLC16A13_2_u	SLC16A13	907.83	0.217341	0.150854	1.44074	0.149658	0.770207
SLC16A5_5_u	SLC16A5	444.691	0.396945	0.276986	1.43309	0.151832	0.770207
SLC16A7_4_u	SLC16A7	809.613	-0.276559	0.193307	-1.43067	0.152523	0.770207
SLC17A7_5_u	SLC17A7	437.626	0.350648	0.247544	1.41651	0.156627	0.770207
SLC22A10_1_u	SLC22A10	1120.52	-0.20445	0.143742	-1.42234	0.154928	0.770207
SLC22A7_3_u	SLC22A7	1106.39	0.218024	0.151902	1.43529	0.151204	0.770207
SLC25A10_4_a2	SLC25A10	580.303	-0.275748	0.192103	-1.43542	0.151168	0.770207
SLC25A13_3_u	SLC25A13	2602.6	-0.151208	0.106397	-1.42117	0.155268	0.770207
SLC25A41_2_u	SLC25A41	1120.84	-0.250116	0.176283	-1.41883	0.155949	0.770207
SLC26A6_4_u	SLC26A6	941.899	-0.255052	0.17952	-1.42074	0.155391	0.770207
SLC2A13_6_u	SLC2A13	666.746	0.270603	0.1908	1.41825	0.156118	0.770207
SLC2A8_6_u	SLC2A8	758.551	0.247708	0.171976	1.44036	0.149765	0.770207
SLC30A8_2_u	SLC30A8	1339.29	0.224636	0.158229	1.41969	0.155699	0.770207
SLC30A8_6_u	SLC30A8	1189.95	0.227298	0.15778	1.4406	0.149697	0.770207
SLC35C2_2_u	SLC35C2	880.205	0.268477	0.187941	1.42852	0.153143	0.770207
SLC35G3_4_u	SLC35G3	512.905	0.299905	0.211638	1.41707	0.156464	0.770207
SLC37A1_3_u	SLC37A1	1353.67	0.181732	0.126108	1.44108	0.149563	0.770207
SLC38A4_4_a2	SLC38A4	1101.1	0.204112	0.143201	1.42535	0.154056	0.770207
SLC38A7_3_u	SLC38A7	911.41	0.208664	0.145615	1.43299	0.151862	0.770207
SLC39A4_5_u	SLC39A4	982.382	0.296479	0.208206	1.42397	0.154455	0.770207
SLC39A5_2_u	SLC39A5	411.546	0.434076	0.305303	1.42179	0.155087	0.770207
SLC3A1_2_u	SLC3A1	954.755	-0.208535	0.14553	-1.43294	0.151876	0.770207
SLC44A4_1_u	SLC44A4	1285.65	0.25185	0.176657	1.42564	0.153972	0.770207
SLC5A4_2_a2	SLC5A4	1036.31	-0.210535	0.146218	-1.43986	0.149906	0.770207
SLC6A18_1_u	SLC6A18	1039.46	0.253474	0.176355	1.43729	0.150635	0.770207
SLC7A8_2_u	SLC7A8	869.671	0.243896	0.171576	1.4215	0.155171	0.770207
SLC8A1_4_u	SLC8A1	844.122	-0.23728	0.163621	-1.45018	0.147008	0.770207
SLC9A8_6_u	SLC9A8	777.767	-0.254661	0.179375	-1.41972	0.15569	0.770207
SLCO1A2_3_u	SLCO1A2	1147.52	-0.216396	0.1495	-1.44747	0.147766	0.770207
U2AF2_4_u	U2AF2	1093.13	0.220951	0.154816	1.42718	0.153527	0.770207
SLC16A7_3_u	SLC16A7	1062.25	-0.251241	0.177779	-1.41322	0.157591	0.773495
SLC26A1_1_a2	SLC26A1	479.259	0.333298	0.237074	1.40588	0.159759	0.782671
RHAG_1_u	RHAG	893.438	0.253598	0.181028	1.40088	0.16125	0.78557
SLC22A1_2_u	SLC22A1	439.617	0.333326	0.237714	1.40222	0.16085	0.78557
SLC38A2_1_u	SLC38A2	414.289	0.394944	0.281915	1.40093	0.161235	0.78557
SLC30A10_5_u	SLC30A10	1788.55	0.172708	0.123708	1.39609	0.162686	0.791095
SLC26A1_2_a2	SLC26A1	1046.1	0.194771	0.139942	1.39179	0.163985	0.794463
SLC15A5_2_u	SLC15A5	1057.36	0.231031	0.165962	1.39207	0.163901	0.794463
SLC6A19_4_u	SLC6A19	1299.34	0.187912	0.135218	1.3897	0.16462	0.796068
SLC15A4_6_u	SLC15A4	530.119	-0.330058	0.23784	-1.38773	0.165219	0.797492
SLC25A13_1_u	SLC25A13	854.921	-0.22119	0.159713	-1.38493	0.166075	0.800154
SLC30A7_5_u	SLC30A7	485.024	-0.353128	0.255258	-1.38341	0.166538	0.800909
SLC8A3_6_u	SLC8A3	1269.33	-0.204918	0.14844	-1.38047	0.167441	0.80378
SLC48A1_3_u	SLC48A1	1122.61	0.229391	0.16631	1.37929	0.167804	0.80405
SLC16A11_5_u	SLC16A11	396.578	-0.376694	0.273312	-1.37825	0.168125	0.804115
CEP85_3_u	CEP85	878.233	0.219945	0.159955	1.37504	0.169119	0.804813
SLC16A14_4_u	SLC16A14	791.44	0.262326	0.19081	1.3748	0.169192	0.804813
SLC2A13_3_u	SLC2A13	403.465	-0.338936	0.246409	-1.3755	0.168975	0.804813
neg_control_20	neg	1061.37	-0.214442	0.156572	-1.36961	0.17081	0.809569
SLC43A2_3_u	SLC43A2	524.657	0.277441	0.202496	1.37011	0.170654	0.809569
SLC4A11_1_u	SLC4A11	1148.28	0.189035	0.138127	1.36856	0.171138	0.809662
SLC25A36_3_u	SLC25A36	762.249	-0.253963	0.186198	-1.36394	0.172587	0.809683
SLC25A51_5_m4a2	SLC25A51	410.898	0.433454	0.31787	1.36362	0.172687	0.809683
SLC35G5_1_m3	SLC35G5	904.254	-0.265212	0.194383	-1.36438	0.172449	0.809683
SLC39A13_5_u	SLC39A13	315.57	0.411465	0.300945	1.36724	0.171549	0.809683
SLC5A9_1_u	SLC5A9	1241.86	-0.227292	0.166554	-1.36467	0.172357	0.809683
SLC35F4_5_u	SLC35F4	839.611	0.226638	0.166427	1.36179	0.173265	0.809896
SLC38A9_5_u	SLC38A9	720.343	-0.246509	0.181185	-1.36054	0.17366	0.809896
SLC40A1_4_u	SLC40A1	676.949	0.268782	0.19742	1.36148	0.173363	0.809896
SLC22A13_3_u	SLC22A13	594.595	-0.278665	0.205746	-1.35441	0.175604	0.811442
SLC22A14_2_u	SLC22A14	652.996	-0.305684	0.225573	-1.35514	0.175372	0.811442
SLC27A3_3_u	SLC27A3	623.662	0.250036	0.184523	1.35504	0.175404	0.811442
SLC2A10_1_u	SLC2A10	660.711	0.271909	0.200871	1.35365	0.175849	0.811442
SLC4A7_3_u	SLC4A7	740.987	0.249114	0.183679	1.35625	0.175021	0.811442
UCP3_2_u	UCP3	615.528	-0.260491	0.19177	-1.35835	0.174353	0.811442
neg_control_29	neg	1100.37	0.603624	0.447598	1.34859	0.17747	0.813428
SLC25A25_5_u	SLC25A25	778.678	-0.227032	0.168147	-1.3502	0.176951	0.813428
SLC25A38_1_u	SLC25A38	520.087	0.317946	0.235782	1.34847	0.177506	0.813428
SLC29A1_3_u	SLC29A1	610.313	0.308436	0.228737	1.34843	0.17752	0.813428
SLCO1A2_6_u	SLCO1A2	830.206	0.220231	0.163917	1.34355	0.179093	0.819201
SLC25A5_5_u	SLC25A5	649.141	0.245892	0.183338	1.3412	0.179856	0.820307
SLC35F3_2_u	SLC35F3	640.184	0.29284	0.218395	1.34088	0.17996	0.820307
neg_control_61	neg	954.42	-0.214842	0.160729	-1.33667	0.181331	0.822266
SLC19A2_6_u	SLC19A2	576.237	0.29248	0.218681	1.33747	0.18107	0.822266
SLC25A11_4_u	SLC25A11	815.174	-0.223943	0.167527	-1.33676	0.1813	0.822266
SLC35A1_2_a2	SLC35A1	364.423	-0.368058	0.275829	-1.33437	0.182082	0.824243
SLC16A13_1_u	SLC16A13	871.671	-0.224531	0.16846	-1.33285	0.182582	0.825056
SLC25A27_1_u	SLC25A27	589.961	-0.288155	0.216503	-1.33095	0.183206	0.825056
SLC5A9_6_u	SLC5A9	778.052	-0.261386	0.196351	-1.33122	0.183117	0.825056
VMP1_6_u	VMP1	106.925	0.680328	0.512866	1.32652	0.184667	0.830209
PAFAH1B1_5_u	PAFAH1B1	124.291	-0.766622	0.580106	-1.32152	0.186328	0.830338
SLC10A3_4_u	SLC10A3	786.52	0.23226	0.175233	1.32543	0.185028	0.830338
SLC5A10_3_u	SLC5A10	748.783	-0.271702	0.205723	-1.32071	0.186596	0.830338
SLC5A5_4_u	SLC5A5	371.534	0.350043	0.264598	1.32292	0.185861	0.830338
SLC9A7_2_u	SLC9A7	851.546	0.230101	0.174206	1.32086	0.186549	0.830338
SLC9B2_6_u	SLC9B2	676.895	0.252758	0.191378	1.32073	0.186593	0.830338
SLC2A8_8_u	SLC2A8	1104.79	0.190325	0.144246	1.31944	0.187021	0.830815
SLC25A23_5_u	SLC25A23	901.362	0.228286	0.173407	1.31647	0.188016	0.832606
SLC25A36_5_u	SLC25A36	694.481	0.250639	0.190406	1.31634	0.188059	0.832606
SAE1_1_u	SAE1	111.363	-0.748542	0.569133	-1.31523	0.188432	0.832675
SLC20A2_4_u	SLC20A2	750.186	0.230697	0.175514	1.3144	0.18871	0.832675
SLC12A8_6_u	SLC12A8	656.054	-0.345568	0.263559	-1.31116	0.189805	0.832788
SLC22A25_2_a2	SLC22A25	749.196	-0.236699	0.180462	-1.31163	0.189647	0.832788
SLC24A3_4_u	SLC24A3	1298.16	-0.211281	0.161214	-1.31056	0.190006	0.832788
SLC5A3_4_a2	SLC5A3	242.046	0.422625	0.321929	1.31279	0.189254	0.832788
DYRK1A_1_u	DYRK1A	1275.63	0.184049	0.140842	1.30677	0.191289	0.834196
SLC10A2_2_u	SLC10A2	1249.92	0.179824	0.137805	1.30492	0.191919	0.834196
SLC25A44_5_u	SLC25A44	510.969	-0.285693	0.218325	-1.30857	0.190681	0.834196
SLC5A3_5_a2	SLC5A3	822.764	0.249473	0.191138	1.30519	0.191827	0.834196
SLC6A17_4_u	SLC6A17	530.429	0.291417	0.22293	1.30721	0.19114	0.834196
neg_control_115	neg	776.001	-0.235412	0.181217	-1.29906	0.193924	0.834987
SLC14A2_4_u	SLC14A2	637.909	0.247048	0.189572	1.30318	0.192512	0.834987
SLC1A6_2_u	SLC1A6	778.315	-0.229113	0.176186	-1.30041	0.193462	0.834987
SLC39A10_3_u	SLC39A10	716.099	-0.244027	0.187887	-1.2988	0.194013	0.834987
SLCO2B1_2_u	SLCO2B1	1095.28	-0.200092	0.153624	-1.30248	0.192752	0.834987
VPS13D_5_u	VPS13D	854.044	0.194556	0.149616	1.30037	0.193474	0.834987
SLC10A7_1_u	SLC10A7	971.726	0.198002	0.153163	1.29275	0.196097	0.839883
SLC16A2_5_u	SLC16A2	743.627	-0.232964	0.180015	-1.29413	0.195619	0.839883
SLC18A1_1_u	SLC18A1	1012.7	0.221027	0.171006	1.29251	0.196182	0.839883
SLC22A2_2_u	SLC22A2	463.797	-0.343562	0.26596	-1.29178	0.196432	0.839883
MTCH1_2_u	MTCH1	947.132	0.199227	0.154702	1.28781	0.197811	0.844403
SLC15A4_4_u	SLC15A4	834.35	-0.204714	0.159231	-1.28564	0.198569	0.844885
SLC35F5_4_u	SLC35F5	1054.14	-0.193166	0.150202	-1.28604	0.198429	0.844885
neg_control_109	neg	1269.55	-0.226413	0.176346	-1.28391	0.199172	0.846076
FLVCR1_2_u	FLVCR1	464.574	0.267307	0.209824	1.27396	0.202678	0.848602
SLC10A3_2_u	SLC10A3	859.79	0.212421	0.167111	1.27114	0.203678	0.848602
SLC12A7_5_u	SLC12A7	1001.01	-0.185733	0.146027	-1.27191	0.203406	0.848602
SLC13A5_3_u	SLC13A5	673.68	0.23452	0.18461	1.27035	0.203958	0.848602
SLC25A17_7_u	SLC25A17	601.309	-0.304258	0.23891	-1.27353	0.202832	0.848602
SLC25A24_6_u	SLC25A24	945.281	-0.22305	0.17579	-1.26884	0.204498	0.848602
SLC28A3_4_u	SLC28A3	1419.27	0.152307	0.120423	1.26476	0.205956	0.848602
SLC2A2_5_u	SLC2A2	1238.53	0.220742	0.174027	1.26844	0.204641	0.848602
SLC35A3_5_a2	SLC35A3	1263.11	0.168529	0.132876	1.26832	0.204683	0.848602
SLC35F5_5_u	SLC35F5	694.887	0.251948	0.197637	1.2748	0.20238	0.848602
SLC38A6_2_a2	SLC38A6	579.074	0.255562	0.199927	1.27828	0.201152	0.848602
SLC39A5_1_u	SLC39A5	847.271	-0.217027	0.17045	-1.27326	0.202925	0.848602
SLC51B_6_u	SLC51B	1025.93	0.206701	0.163533	1.26397	0.206242	0.848602
SLC5A8_2_u	SLC5A8	902.943	-0.238849	0.188601	-1.26642	0.205361	0.848602
SLC6A15_2_u	SLC6A15	1049.79	0.197972	0.154596	1.28058	0.200341	0.848602
SLC6A15_5_u	SLC6A15	949.457	-0.246443	0.194519	-1.26694	0.205178	0.848602
SLC7A5_5_u	SLC7A5	925.718	-0.207798	0.163018	-1.2747	0.202417	0.848602
SLC7A5P1_5_m2a3	SLC7A5P1	349.567	0.399403	0.315169	1.26726	0.205061	0.848602
UCP3_1_u	UCP3	570.289	-0.324951	0.25598	-1.26944	0.204284	0.848602
SLCO1B7_2_a2	SLCO1B7	659.206	-0.286559	0.226521	-1.26504	0.205857	0.848602
CEP85_5_u	CEP85	1017.12	-0.183237	0.15996	-1.14552	0.251992	0.848693
MED26_3_a2	MED26	857.498	-0.197097	0.163046	-1.20885	0.226722	0.848693
MED26_4_a2	MED26	850.332	-0.204275	0.169862	-1.20259	0.229135	0.848693
NBAS_3_u	NBAS	877.464	0.245137	0.206195	1.18886	0.234495	0.848693
neg_control_45	neg	824.66	0.228122	0.186208	1.22509	0.220541	0.848693
neg_control_47	neg	834.611	0.221528	0.178596	1.24039	0.214832	0.848693
neg_control_6	neg	901.629	-0.187457	0.164155	-1.14195	0.253475	0.848693
NFYC_5_u	NFYC	577.651	-0.263661	0.210752	-1.25105	0.210916	0.848693
NIPBL_1_u	NIPBL	451.193	0.305495	0.248397	1.22987	0.218747	0.848693
RHBG_1_u	RHBG	799.086	-0.239334	0.199944	-1.19701	0.231303	0.848693
SLC10A3_1_u	SLC10A3	445.601	-0.306023	0.256704	-1.19212	0.233214	0.848693
SLC11A1_6_u	SLC11A1	653.393	-0.230561	0.198072	-1.16402	0.244414	0.848693
SLC12A4_4_u	SLC12A4	465.317	0.306825	0.251213	1.22137	0.221946	0.848693
SLC12A7_1_u	SLC12A7	301.915	0.378166	0.327933	1.15318	0.248837	0.848693
SLC12A8_2_u	SLC12A8	745.388	0.228112	0.189625	1.20296	0.228992	0.848693
SLC12A8_5_u	SLC12A8	979.941	-0.227819	0.192392	-1.18414	0.236357	0.848693
SLC12A9_2_u	SLC12A9	508.891	-0.300891	0.255982	-1.17544	0.239818	0.848693
SLC13A4_1_u	SLC13A4	884.934	-0.230005	0.187102	-1.2293	0.218958	0.848693
SLC13A4_2_u	SLC13A4	616.282	-0.252076	0.212213	-1.18784	0.234896	0.848693
SLC13A5_5_u	SLC13A5	794.325	-0.224765	0.184459	-1.21851	0.223031	0.848693
SLC16A10_4_u	SLC16A10	976.056	0.229177	0.194302	1.17949	0.238204	0.848693
SLC16A2_4_u	SLC16A2	941.45	0.19723	0.16247	1.21395	0.224767	0.848693
SLC16A3_2_u	SLC16A3	894.799	0.211679	0.171161	1.23672	0.216191	0.848693
SLC16A6_6_a2	SLC16A6	1047.2	0.183455	0.151404	1.2117	0.225629	0.848693
SLC16A9_5_u	SLC16A9	753.594	-0.254051	0.223744	-1.13545	0.256185	0.848693
SLC17A5_2_u	SLC17A5	817.973	-0.205548	0.180387	-1.13949	0.254501	0.848693
SLC17A5_3_u	SLC17A5	590.649	0.268613	0.233311	1.15131	0.249605	0.848693
SLC17A6_4_u	SLC17A6	1783.44	0.177873	0.15363	1.15781	0.246944	0.848693
SLC17A7_3_u	SLC17A7	776.171	-0.223393	0.187591	-1.19085	0.233711	0.848693
SLC17A8_2_u	SLC17A8	532.217	-0.266072	0.21678	-1.22738	0.219679	0.848693
SLC17A8_5_u	SLC17A8	849.939	-0.222832	0.183041	-1.21739	0.223456	0.848693
SLC18A3_3_a2	SLC18A3	1161.4	-0.16691	0.133068	-1.25432	0.209725	0.848693
SLC19A1_5_u	SLC19A1	838.391	0.227956	0.194161	1.17406	0.240371	0.848693
SLC19A3_4_u	SLC19A3	352.392	0.389635	0.314827	1.23762	0.215859	0.848693
SLC1A4_1_u	SLC1A4	548.064	0.242428	0.211077	1.14853	0.250751	0.848693
SLC20A1_6_u	SLC20A1	1208.04	-0.163471	0.143951	-1.13561	0.256121	0.848693
SLC22A10_4_u	SLC22A10	625.445	0.289239	0.24496	1.18076	0.237698	0.848693
SLC22A11_2_u	SLC22A11	1157.75	0.188335	0.165347	1.13903	0.254691	0.848693
SLC22A12_6_u	SLC22A12	857.037	-0.191598	0.165477	-1.15786	0.246923	0.848693
SLC22A14_3_u	SLC22A14	1293.11	-0.14087	0.123887	-1.13709	0.255503	0.848693
SLC22A14_4_u	SLC22A14	1083.04	0.20772	0.17946	1.15747	0.24708	0.848693
SLC22A16_3_u	SLC22A16	994.049	0.224523	0.185684	1.20917	0.226599	0.848693
SLC22A18_5_u	SLC22A18	410.444	-0.288615	0.252212	-1.14433	0.252486	0.848693
SLC22A20_6_u	SLC22A20	783.066	-0.182119	0.159865	-1.13921	0.254617	0.848693
SLC22A25_3_a2	SLC22A25	1514.45	-0.147803	0.128811	-1.14744	0.251199	0.848693
SLC22A25_6_a2	SLC22A25	699.795	0.301421	0.242728	1.2418	0.214309	0.848693
SLC22A3_5_u	SLC22A3	1028.14	0.177991	0.149841	1.18787	0.234886	0.848693
SLC22A31_1_u	SLC22A31	712.665	0.21086	0.17067	1.23548	0.216651	0.848693
SLC22A5_5_u	SLC22A5	588.299	0.242358	0.207352	1.16882	0.242475	0.848693
SLC22A9_2_u	SLC22A9	1304.28	-0.170897	0.139966	-1.22099	0.222091	0.848693
SLC24A1_3_u	SLC24A1	461.509	-0.272112	0.218303	-1.24649	0.212585	0.848693
SLC24A2_2_u	SLC24A2	629.984	-0.212696	0.182398	-1.16611	0.243568	0.848693
SLC24A4_2_u	SLC24A4	672.457	0.296514	0.235591	1.25859	0.208177	0.848693
SLC24A4_6_u	SLC24A4	729.318	-0.240602	0.202515	-1.18807	0.234807	0.848693
SLC25A13_5_u	SLC25A13	1526.49	0.163313	0.131126	1.24546	0.212962	0.848693
SLC25A15_3_u	SLC25A15	717.371	0.236562	0.202558	1.16788	0.242857	0.848693
SLC25A18_5_a2	SLC25A18	566.912	0.273607	0.225751	1.21199	0.225518	0.848693
SLC25A2_3_a2	SLC25A2	504.397	0.273626	0.237564	1.1518	0.249404	0.848693
SLC25A21_2_u	SLC25A21	610.579	-0.253071	0.212267	-1.19223	0.233171	0.848693
SLC25A21_3_u	SLC25A21	631.791	-0.229052	0.198039	-1.1566	0.247437	0.848693
SLC25A22_4_u	SLC25A22	449.208	-0.282307	0.223943	-1.26062	0.207445	0.848693
SLC25A27_6_u	SLC25A27	400.057	0.3755	0.31029	1.21016	0.226218	0.848693
SLC25A31_1_u	SLC25A31	1150.99	-0.199	0.172965	-1.15053	0.249927	0.848693
SLC25A33_1_u	SLC25A33	751.543	-0.232743	0.190146	-1.22402	0.220945	0.848693
SLC25A33_3_m2	SLC25A33	573.429	0.270914	0.225879	1.19938	0.230382	0.848693
SLC25A34_4_a2	SLC25A34	1177.05	-0.171959	0.143523	-1.19812	0.230869	0.848693
SLC25A40_5_u	SLC25A40	739.435	-0.22781	0.189811	-1.20019	0.230065	0.848693
SLC25A41_5_u	SLC25A41	995.662	0.166267	0.137776	1.20679	0.227513	0.848693
SLC25A42_2_u	SLC25A42	513.059	0.290556	0.235803	1.2322	0.217874	0.848693
SLC25A47_1_u	SLC25A47	926.086	-0.200631	0.163809	-1.22479	0.220654	0.848693
SLC26A1_6_a2	SLC26A1	448.249	-0.314565	0.262699	-1.19743	0.231138	0.848693
SLC26A10_3_u	SLC26A10	1371.55	-0.167042	0.144727	-1.15419	0.248423	0.848693
SLC26A11_3_u	SLC26A11	909.102	0.190216	0.151165	1.25833	0.208272	0.848693
SLC26A3_4_u	SLC26A3	358.315	0.447878	0.375983	1.19122	0.233568	0.848693
SLC26A9_3_u	SLC26A9	924.15	0.256459	0.209102	1.22648	0.220018	0.848693
SLC27A1_4_u	SLC27A1	344.922	0.393286	0.315237	1.24759	0.212181	0.848693
SLC27A4_1_u	SLC27A4	752.034	-0.236301	0.206142	-1.1463	0.251671	0.848693
SLC27A4_3_u	SLC27A4	1006.26	0.228445	0.181565	1.2582	0.20832	0.848693
SLC27A6_4_u	SLC27A6	1026.4	0.212542	0.177462	1.19768	0.231042	0.848693
SLC28A1_1_u	SLC28A1	903.357	0.209586	0.174019	1.20439	0.228441	0.848693
SLC28A1_4_u	SLC28A1	836.922	0.191004	0.16191	1.1797	0.238121	0.848693
SLC28A2_2_a2	SLC28A2	941.233	0.183681	0.159517	1.15148	0.249535	0.848693
SLC29A2_1_u	SLC29A2	831.821	-0.226113	0.197941	-1.14233	0.253317	0.848693
SLC29A2_4_u	SLC29A2	793.364	0.260167	0.21003	1.23871	0.215453	0.848693
SLC29A2_6_u	SLC29A2	681.114	-0.300683	0.244855	-1.22801	0.219444	0.848693
SLC29A4_6_u	SLC29A4	925.266	-0.196479	0.157131	-1.25042	0.211147	0.848693
SLC2A11_5_a2	SLC2A11	454.945	-0.366267	0.317397	-1.15397	0.248512	0.848693
SLC2A13_1_u	SLC2A13	619.245	-0.2566	0.221662	-1.15762	0.24702	0.848693
SLC2A14_6_m2a2	SLC2A14	758.467	0.224142	0.195037	1.14923	0.250461	0.848693
SLC2A3P1_4_a2	SLC2A3P1	1485.19	0.159192	0.139285	1.14292	0.253071	0.848693
SLC2A5_5_u	SLC2A5	839.989	-0.296247	0.24324	-1.21792	0.223254	0.848693
SLC2A6_6_u	SLC2A6	1177.28	-0.160544	0.131055	-1.22502	0.220569	0.848693
SLC2A7_6_u	SLC2A7	1058.45	0.176519	0.155188	1.13745	0.255349	0.848693
SLC2A8_11_u	SLC2A8	721.467	0.237863	0.206613	1.15125	0.24963	0.848693
SLC30A2_1_u	SLC30A2	688.616	-0.25046	0.200792	-1.24736	0.212265	0.848693
SLC30A2_6_u	SLC30A2	1082.97	0.223959	0.179492	1.24774	0.212126	0.848693
SLC30A6_3_u	SLC30A6	1051.37	0.258942	0.206139	1.25615	0.209062	0.848693
SLC31A2_1_a2	SLC31A2	1167.54	-0.193488	0.154157	-1.25514	0.20943	0.848693
SLC31A2_3_a2	SLC31A2	1065.64	-0.176573	0.153382	-1.1512	0.249651	0.848693
SLC32A1_1_u	SLC32A1	471.055	0.263655	0.223895	1.17758	0.238963	0.848693
SLC35A1_1_a2	SLC35A1	323.072	0.36701	0.322324	1.13864	0.254854	0.848693
SLC35D2_3_u	SLC35D2	803.061	0.219881	0.193094	1.13872	0.254818	0.848693
SLC35D3_6_u	SLC35D3	1026.61	-0.179048	0.15239	-1.17493	0.240022	0.848693
SLC35E4_3_u	SLC35E4	935.234	0.232701	0.185323	1.25565	0.209242	0.848693
SLC35F1_2_u	SLC35F1	1034.66	0.199683	0.165704	1.20506	0.228181	0.848693
SLC35F1_3_u	SLC35F1	499.031	-0.363336	0.308022	-1.17958	0.238169	0.848693
SLC35G2_2_a2	SLC35G2	690.63	0.260893	0.21366	1.22107	0.22206	0.848693
SLC35G4_5_u	SLC35G4	611.433	0.257811	0.222408	1.15918	0.246384	0.848693
SLC36A2_6_u	SLC36A2	1112.81	-0.157536	0.134335	-1.17271	0.240911	0.848693
SLC36A3_4_u	SLC36A3	1176.74	-0.159206	0.132391	-1.20254	0.229154	0.848693
SLC38A10_1_u	SLC38A10	686.797	0.221599	0.187643	1.18096	0.23762	0.848693
SLC38A10_4_u	SLC38A10	1211.4	0.167446	0.144613	1.15789	0.24691	0.848693
SLC38A3_5_u	SLC38A3	602.23	-0.278441	0.233467	-1.19263	0.233013	0.848693
SLC38A7_2_u	SLC38A7	482.045	-0.274957	0.220193	-1.24871	0.211771	0.848693
SLC39A14_2_u	SLC39A14	1003.1	-0.248453	0.206938	-1.20062	0.229898	0.848693
SLC39A3_5_a2	SLC39A3	657.808	0.219111	0.192333	1.13923	0.254609	0.848693
SLC39A6_2_u	SLC39A6	827.622	-0.197709	0.166821	-1.18515	0.235957	0.848693
SLC3A2_2_u	SLC3A2	355.371	-0.365426	0.31114	-1.17448	0.240205	0.848693
SLC40A1_3_u	SLC40A1	768.265	0.207709	0.183033	1.13481	0.256453	0.848693
SLC41A1_4_u	SLC41A1	884.432	-0.199175	0.166132	-1.19889	0.230569	0.848693
SLC44A1_6_u	SLC44A1	649.468	0.221296	0.192099	1.15199	0.249327	0.848693
SLC44A2_6_u	SLC44A2	1213.03	-0.166844	0.137809	-1.21069	0.226016	0.848693
SLC44A4_2_u	SLC44A4	589.006	-0.27309	0.236281	-1.15579	0.247768	0.848693
SLC45A2_4_u	SLC45A2	685.033	0.209058	0.175866	1.18873	0.234545	0.848693
SLC46A3_5_u	SLC46A3	811.201	-0.219701	0.192385	-1.14199	0.25346	0.848693
SLC47A1_2_u	SLC47A1	512.107	0.240803	0.204057	1.18008	0.237969	0.848693
SLC48A1_5_u	SLC48A1	444.48	-0.259226	0.220414	-1.17609	0.23956	0.848693
SLC4A10_1_u	SLC4A10	1024.92	0.205244	0.180696	1.13586	0.256017	0.848693
SLC4A5_1_a2	SLC4A5	1254.72	0.162548	0.136477	1.19103	0.233642	0.848693
SLC52A2_2_u	SLC52A2	223.264	-0.485699	0.406564	-1.19464	0.232227	0.848693
SLC5A1_3_u	SLC5A1	677.881	-0.246598	0.215391	-1.14488	0.252258	0.848693
SLC6A1_1_a2	SLC6A1	1166.35	0.182832	0.157665	1.15962	0.246202	0.848693
SLC6A12_5_a2	SLC6A12	891.06	-0.196773	0.164302	-1.19763	0.231062	0.848693
SLC6A16_1_u	SLC6A16	1002.87	0.179898	0.146849	1.22505	0.220555	0.848693
SLC6A18_2_u	SLC6A18	1381.61	0.185729	0.151835	1.22322	0.221245	0.848693
SLC6A20_4_u	SLC6A20	929.155	0.199699	0.160657	1.24302	0.213861	0.848693
SLC6A8_6_u	SLC6A8	618.392	-0.23148	0.193088	-1.19883	0.230593	0.848693
SLC7A1_3_u	SLC7A1	717.176	-0.21248	0.174275	-1.21922	0.222761	0.848693
SLC7A11_2_u	SLC7A11	926.349	0.212958	0.187189	1.13766	0.255261	0.848693
SLC7A11_3_u	SLC7A11	811.945	-0.247648	0.204842	-1.20897	0.226673	0.848693
SLC7A11_4_u	SLC7A11	1066.06	0.184499	0.160518	1.1494	0.250392	0.848693
SLC7A14_3_a2	SLC7A14	641.048	-0.240234	0.20359	-1.17999	0.238003	0.848693
SLC7A2_2_u	SLC7A2	570.025	-0.24537	0.203953	-1.20307	0.228949	0.848693
SLC7A3_2_u	SLC7A3	839.343	-0.224359	0.179664	-1.24877	0.21175	0.848693
SLC7A5P2_3_a2	SLC7A5P2	752.976	0.22908	0.192808	1.18812	0.234785	0.848693
SLC7A6_3_u	SLC7A6	1223.5	-0.190753	0.15386	-1.23978	0.215055	0.848693
SLC7A8_6_u	SLC7A8	886.955	0.221676	0.180524	1.22796	0.219463	0.848693
SLC8A2_1_u	SLC8A2	878.273	0.197774	0.171959	1.15013	0.250091	0.848693
SLC8A2_3_u	SLC8A2	1026.06	-0.225727	0.197054	-1.14551	0.251999	0.848693
SLC9C1_2_u	SLC9C1	1462.11	-0.155775	0.133541	-1.16649	0.243415	0.848693
SLCO5A1_5_u	SLCO5A1	427.228	-0.302988	0.240253	-1.26112	0.207265	0.848693
SLCO5A1_6_u	SLCO5A1	827.253	0.232888	0.194287	1.19868	0.230652	0.848693
UCP2_1_u	UCP2	853.751	-0.235618	0.187941	-1.25368	0.209957	0.848693
UCP2_3_u	UCP2	1171.31	-0.196159	0.169306	-1.15861	0.246617	0.848693
URI1_2_u	URI1	628.523	-0.281067	0.230523	-1.21926	0.222747	0.848693
SLC6A17_3_a2	SLC6A17	731.428	-0.222543	0.196442	-1.13287	0.257271	0.850324
RPTOR_1_u	RPTOR	382.686	-0.277219	0.245921	-1.12727	0.259627	0.851436
SLC22A31_3_u	SLC22A31	896.437	-0.197696	0.175915	-1.12382	0.261089	0.851436
SLC22A9_3_u	SLC22A9	510.896	-0.236858	0.210357	-1.12598	0.260173	0.851436
SLC24A4_5_u	SLC24A4	1093.32	-0.198699	0.176616	-1.12504	0.260573	0.851436
SLC25A12_5_u	SLC25A12	1423.58	0.132758	0.118153	1.1236	0.261181	0.851436
SLC2A2_3_u	SLC2A2	608.989	0.219672	0.194977	1.12666	0.259887	0.851436
SLC35C2_6_u	SLC35C2	725.925	0.190697	0.169287	1.12648	0.259965	0.851436
SLC38A11_5_a2	SLC38A11	344.224	0.336601	0.298814	1.12646	0.259971	0.851436
SLC3A2_5_u	SLC3A2	400.372	-0.307961	0.273545	-1.12581	0.260244	0.851436
SLC45A3_4_u	SLC45A3	1123.66	0.193754	0.171363	1.13067	0.258196	0.851436
SLC6A18_4_u	SLC6A18	1059.16	-0.175574	0.155873	-1.12639	0.260002	0.851436
neg_control_67	neg	1185.73	0.199145	0.177411	1.12251	0.261646	0.851894
FLVCR1_6_u	FLVCR1	941.024	0.16693	0.150326	1.11045	0.266804	0.851979
neg_control_79	neg	1008.4	0.2084	0.18636	1.11827	0.263453	0.851979
NUP153_1_u	NUP153	605.023	-0.23659	0.214022	-1.10545	0.268965	0.851979
RPTOR_4_u	RPTOR	762.511	-0.19789	0.178732	-1.10719	0.268211	0.851979
SLC13A2_2_a2	SLC13A2	742.263	0.195974	0.176713	1.109	0.26743	0.851979
SLC13A4_5_u	SLC13A4	1082.46	0.17781	0.160493	1.1079	0.267905	0.851979
SLC16A10_1_u	SLC16A10	1251.3	-0.164555	0.14812	-1.11096	0.266587	0.851979
SLC1A4_6_u	SLC1A4	644.488	-0.222137	0.200837	-1.10606	0.268702	0.851979
SLC22A10_5_u	SLC22A10	499.521	-0.252396	0.22777	-1.10812	0.267811	0.851979
SLC22A24_1_u	SLC22A24	835.283	0.187207	0.169351	1.10544	0.26897	0.851979
SLC24A2_6_u	SLC24A2	1119.97	-0.191272	0.171746	-1.11369	0.265412	0.851979
SLC24A5_3_u	SLC24A5	551.147	0.252161	0.225969	1.11591	0.264461	0.851979
SLC25A43_2_u	SLC25A43	595.45	0.231063	0.207288	1.11469	0.264982	0.851979
SLC25A52_6_u	SLC25A52	1212.82	0.180132	0.161819	1.11317	0.265636	0.851979
SLC25A53_4_u	SLC25A53	2159.02	-0.133647	0.120457	-1.1095	0.267214	0.851979
SLC35C1_2_u	SLC35C1	957.408	-0.186528	0.166591	-1.11967	0.262852	0.851979
SLC38A5_2_u	SLC38A5	938.988	-0.202925	0.183165	-1.10788	0.267914	0.851979
SLC4A10_6_u	SLC4A10	675.602	0.221258	0.200122	1.10561	0.268893	0.851979
SLC4A3_4_u	SLC4A3	710.877	0.265928	0.237843	1.11808	0.263532	0.851979
SLC5A2_6_a2	SLC5A2	1114.2	-0.163749	0.147109	-1.11312	0.265658	0.851979
SLC6A11_4_u	SLC6A11	535.202	0.241648	0.218681	1.10503	0.269149	0.851979
SLC9A8_2_u	SLC9A8	385.19	-0.258691	0.231188	-1.11896	0.263155	0.851979
SLC9A9_2_u	SLC9A9	881.891	0.173223	0.154813	1.11891	0.263176	0.851979
SLC20A1_5_u	SLC20A1	504.149	-0.294765	0.266995	-1.10401	0.26959	0.852322
SLC2A2_2_u	SLC2A2	798.115	-0.22538	0.204427	-1.1025	0.270246	0.852322
SLC2A3_6_m2	SLC2A3	477.688	-0.242836	0.220853	-1.09954	0.271533	0.852322
SLC35B2_3_u	SLC35B2	692.803	-0.214835	0.195292	-1.10007	0.271302	0.852322
SLC39A6_4_u	SLC39A6	905.828	-0.168742	0.153254	-1.10106	0.270869	0.852322
SLC6A13_6_u	SLC6A13	793.345	0.241478	0.219558	1.09984	0.271403	0.852322
SLC7A1_6_u	SLC7A1	551.902	0.224588	0.203621	1.10297	0.27004	0.852322
SLC17A2_1_u	SLC17A2	972.09	0.179603	0.163627	1.09764	0.272362	0.852882
SLC38A8_2_u	SLC38A8	735.818	-0.217308	0.197884	-1.09816	0.272136	0.852882
SLC22A6_1_u	SLC22A6	785.735	-0.228923	0.209725	-1.09154	0.275037	0.853102
SLC25A1_1_u	SLC25A1	659.09	-0.228409	0.20875	-1.09417	0.273879	0.853102
SLC2A3_2_m3a2	SLC2A3	571.904	-0.257942	0.236289	-1.09163	0.274994	0.853102
SLC2A3P1_5_a2	SLC2A3P1	948.039	0.199603	0.18235	1.09461	0.273686	0.853102
SLC5A2_1_u	SLC5A2	750.806	0.182224	0.166226	1.09624	0.272974	0.853102
SLC7A13_2_u	SLC7A13	666.797	-0.248277	0.227093	-1.09328	0.27427	0.853102
SLC7A6_5_u	SLC7A6	429.594	0.276093	0.251918	1.09596	0.273095	0.853102
SLC8A3_3_u	SLC8A3	1187.94	0.152092	0.139292	1.09189	0.274881	0.853102
SLC9B2_3_u	SLC9B2	523.232	0.244867	0.224518	1.09064	0.275433	0.853323
MTCH2_5_u	MTCH2	909.209	0.230451	0.213482	1.07949	0.280371	0.853713
neg_control_17	neg	570.646	0.24482	0.230153	1.06372	0.287453	0.853713
neg_control_46	neg	992.204	0.170024	0.159324	1.06716	0.285901	0.853713
NFYC_2_u	NFYC	912.435	0.217134	0.201378	1.07824	0.280926	0.853713
RPL13A_2_u	RPL13A	1061.87	0.165374	0.153762	1.07552	0.282142	0.853713
SLC10A3_5_u	SLC10A3	862.402	0.211966	0.195592	1.08372	0.278491	0.853713
SLC12A9_4_u	SLC12A9	547.803	-0.210474	0.19793	-1.06338	0.287611	0.853713
SLC15A4_3_u	SLC15A4	896.491	0.181389	0.166914	1.08672	0.277159	0.853713
SLC16A10_5_u	SLC16A10	1105.31	0.172644	0.159785	1.08048	0.27993	0.853713
SLC16A2_3_u	SLC16A2	919.989	0.163658	0.153639	1.06521	0.286782	0.853713
SLC1A6_4_u	SLC1A6	488.281	-0.231783	0.217459	-1.06587	0.286482	0.853713
SLC22A6_5_u	SLC22A6	524.713	-0.230816	0.215405	-1.07154	0.283926	0.853713
SLC25A11_2_u	SLC25A11	981.616	0.188134	0.176643	1.06505	0.286852	0.853713
SLC26A11_4_u	SLC26A11	409.245	0.325462	0.30062	1.08264	0.27897	0.853713
SLC26A7_6_u	SLC26A7	568.903	-0.253689	0.234673	-1.08103	0.279683	0.853713
SLC26A8_1_u	SLC26A8	460.168	0.252395	0.232993	1.08327	0.278687	0.853713
SLC27A1_6_u	SLC27A1	874.971	0.21439	0.197906	1.08329	0.278678	0.853713
SLC2A5_2_u	SLC2A5	718.588	-0.186186	0.173445	-1.07346	0.283066	0.853713
SLC34A2_3_u	SLC34A2	1225.56	0.158221	0.148629	1.06454	0.287086	0.853713
SLC35B2_2_u	SLC35B2	1059.25	0.172362	0.158323	1.08867	0.276298	0.853713
SLC35E1_1_a2	SLC35E1	926.245	-0.166887	0.154606	-1.07943	0.280394	0.853713
SLC35E1_2_a2	SLC35E1	763.215	0.177988	0.165545	1.07516	0.282302	0.853713
SLC35G3_2_m2a2	SLC35G3	1125.41	0.153012	0.142942	1.07045	0.284418	0.853713
SLC35G6_1_a2	SLC35G6	789.576	0.166781	0.154781	1.07753	0.281244	0.853713
SLC35G6_2_a2	SLC35G6	1136.87	-0.197346	0.183151	-1.07751	0.281254	0.853713
SLC36A2_5_u	SLC36A2	1024.14	-0.200714	0.187086	-1.07285	0.283339	0.853713
SLC38A1_4_u	SLC38A1	760.02	0.253297	0.237627	1.06594	0.286449	0.853713
SLC39A14_1_u	SLC39A14	741.511	-0.213301	0.196536	-1.0853	0.277788	0.853713
SLC43A1_3_u	SLC43A1	692.587	-0.254452	0.238767	-1.06569	0.286564	0.853713
SLC44A3_6_u	SLC44A3	892.338	0.19298	0.179222	1.07676	0.281586	0.853713
SLC4A3_2_u	SLC4A3	402.306	0.304043	0.281985	1.07823	0.280933	0.853713
SLC4A8_3_u	SLC4A8	735.652	-0.201537	0.187862	-1.07279	0.283364	0.853713
SLC4A9_3_u	SLC4A9	575.323	-0.236541	0.221419	-1.0683	0.285386	0.853713
SLC51A_5_a2	SLC51A	460.995	0.288236	0.270283	1.06642	0.286234	0.853713
SLC5A12_6_u	SLC5A12	284.296	0.356838	0.332883	1.07196	0.283736	0.853713
SLC6A9_1_u	SLC6A9	801.573	-0.183819	0.171946	-1.06905	0.285048	0.853713
SLC7A5_2_u	SLC7A5	687.859	-0.243486	0.224576	-1.08421	0.278273	0.853713
SLC29A4_4_u	SLC29A4	1280.23	-0.151909	0.143128	-1.06135	0.288529	0.855468
SLC38A6_3_u	SLC38A6	1303.68	0.14773	0.139539	1.0587	0.289738	0.857325
SLC50A1_3_u	SLC50A1	1271.27	0.169753	0.160365	1.05854	0.289809	0.857325
neg_control_12	neg	1476.76	0.143129	0.135367	1.05734	0.290356	0.857538
SLC25A10_3_a2	SLC25A10	607.62	-0.19406	0.183604	-1.05695	0.290536	0.857538
SLC22A4_1_a2	SLC22A4	1273.32	0.15752	0.149235	1.05551	0.29119	0.858504
SLC45A1_2_u	SLC45A1	1136.37	-0.164722	0.156227	-1.05438	0.29171	0.85907
SLC39A7_4_u	SLC39A7	889.673	0.184319	0.175042	1.05299	0.292344	0.859969
MED26_6_a2	MED26	171.588	0.436981	0.4194	1.04192	0.297448	0.861674
neg_control_69	neg	1236.1	-0.150266	0.143503	-1.04713	0.29504	0.861674
RHAG_4_u	RHAG	792.804	0.201991	0.194798	1.03692	0.299771	0.861674
SLC10A6_5_u	SLC10A6	887.417	-0.204214	0.196082	-1.04147	0.297657	0.861674
SLC10A6_6_u	SLC10A6	794.056	0.184726	0.177559	1.04036	0.298171	0.861674
SLC16A6_2_a2	SLC16A6	1271.17	0.147982	0.140904	1.05023	0.293611	0.861674
SLC18B1_1_u	SLC18B1	877.603	0.184044	0.175623	1.04795	0.294662	0.861674
SLC18B1_6_u	SLC18B1	812.377	-0.166938	0.162269	-1.02878	0.303585	0.861674
SLC19A2_2_u	SLC19A2	798.679	0.18611	0.179435	1.0372	0.299642	0.861674
SLC20A2_5_u	SLC20A2	343.104	0.341753	0.329491	1.03721	0.299636	0.861674
SLC22A15_2_u	SLC22A15	705.008	0.205493	0.199282	1.03117	0.302463	0.861674
SLC22A24_4_a2	SLC22A24	951.294	-0.183858	0.176745	-1.04024	0.298229	0.861674
SLC22A31_2_u	SLC22A31	689.584	0.212107	0.2056	1.03165	0.302236	0.861674
SLC22A4_4_a2	SLC22A4	1101.6	0.178557	0.173904	1.02676	0.304533	0.861674
SLC24A3_2_a2	SLC24A3	1257.45	-0.148818	0.145007	-1.02628	0.304758	0.861674
SLC24A5_6_a2	SLC24A5	1230.7	-0.165225	0.159929	-1.03311	0.301552	0.861674
SLC25A29_2_a2	SLC25A29	1082.51	0.165001	0.157832	1.04542	0.295829	0.861674
SLC25A37_5_u	SLC25A37	1168.73	-0.151557	0.146299	-1.03594	0.300229	0.861674
SLC25A38_3_u	SLC25A38	1141.03	-0.146052	0.141403	-1.03288	0.301661	0.861674
SLC27A6_3_u	SLC27A6	1136.26	0.14552	0.140583	1.03512	0.300612	0.861674
SLC2A1_1_u	SLC2A1	592.185	-0.286263	0.274331	-1.0435	0.296718	0.861674
SLC2A3P1_1_a2	SLC2A3P1	736.592	0.207703	0.200082	1.03809	0.29923	0.861674
SLC2A9_4_u	SLC2A9	973.802	-0.196351	0.191206	-1.02691	0.304463	0.861674
SLC32A1_4_u	SLC32A1	424.485	0.232709	0.226466	1.02757	0.304154	0.861674
SLC35A1_6_a2	SLC35A1	416.065	-0.305175	0.295111	-1.0341	0.301088	0.861674
SLC35B4_5_u	SLC35B4	1506.11	0.148012	0.141143	1.04866	0.294333	0.861674
SLC35D3_4_u	SLC35D3	965.678	-0.191454	0.185059	-1.03456	0.300876	0.861674
SLC37A3_4_u	SLC37A3	546.679	-0.253395	0.244425	-1.0367	0.299877	0.861674
SLC39A13_2_u	SLC39A13	1273.04	0.169389	0.164214	1.03152	0.302299	0.861674
SLC41A3_5_u	SLC41A3	588.227	0.187985	0.181432	1.03612	0.300147	0.861674
SLC46A1_4_a2	SLC46A1	726.126	-0.214928	0.207051	-1.03804	0.29925	0.861674
SLC52A3_5_u	SLC52A3	930.475	-0.16444	0.159295	-1.0323	0.301933	0.861674
SLC6A1_4_a2	SLC6A1	863.474	0.171883	0.166955	1.02951	0.303238	0.861674
SLC6A11_2_u	SLC6A11	746.585	0.184828	0.177249	1.04276	0.297059	0.861674
SLC7A14_2_a2	SLC7A14	934.667	0.198518	0.193106	1.02803	0.303937	0.861674
SLC7A8_3_u	SLC7A8	805.156	-0.177527	0.170043	-1.04401	0.296481	0.861674
SLC5A11_6_u	SLC5A11	961.172	0.188551	0.184096	1.0242	0.30574	0.863518
SLC25A45_6_u	SLC25A45	755.475	-0.183962	0.180056	-1.0217	0.306925	0.86407
SLC39A4_1_u	SLC39A4	1275.87	0.131009	0.128083	1.02284	0.306383	0.86407
UCP1_1_u	UCP1	739.171	0.165311	0.161731	1.02213	0.306719	0.86407
SLC10A1_5_u	SLC10A1	747.478	-0.194464	0.190508	-1.02077	0.307365	0.86423
SLC25A2_1_a2	SLC25A2	835.899	0.212235	0.208036	1.02018	0.307641	0.86423
neg_control_92	neg	1445.98	-0.158201	0.155462	-1.01762	0.308859	0.865796
SLC23A1_5_u	SLC23A1	892.102	0.201356	0.197829	1.01783	0.308758	0.865796
SLC16A2_2_u	SLC16A2	798.291	0.18348	0.180793	1.01486	0.31017	0.866899
SLC41A3_2_u	SLC41A3	993.405	-0.155327	0.153075	-1.01471	0.310245	0.866899
SLC5A5_5_u	SLC5A5	700.273	0.200965	0.197987	1.01504	0.310086	0.866899
neg_control_51	neg	866.548	-0.169874	0.168871	-1.00594	0.314443	0.868387
PAFAH1B1_2_u	PAFAH1B1	564.321	0.252324	0.249156	1.01271	0.311198	0.868387
SLC10A5_5_u	SLC10A5	1143.09	-0.158774	0.157094	-1.0107	0.312161	0.868387
SLC22A24_2_u	SLC22A24	699.913	0.203405	0.202222	1.00585	0.314487	0.868387
SLC22A31_5_u	SLC22A31	783.457	0.209271	0.207308	1.00947	0.312749	0.868387
SLC22A9_4_u	SLC22A9	989.645	-0.162887	0.162231	-1.00405	0.315357	0.868387
SLC25A1P5_3_a2	SLC25A1P5	1108.67	0.132913	0.131531	1.01051	0.312252	0.868387
SLC2A13_4_u	SLC2A13	764.118	-0.218852	0.21686	-1.00918	0.312886	0.868387
SLC2A14_1_u	SLC2A14	892.943	-0.161782	0.161149	-1.00392	0.315416	0.868387
SLC35B1_1_u	SLC35B1	200.157	0.38335	0.37904	1.01137	0.311839	0.868387
SLC35D1_1_u	SLC35D1	447.138	0.230021	0.229092	1.00405	0.315352	0.868387
SLC38A10_5_u	SLC38A10	1701.09	0.119111	0.118381	1.00616	0.314337	0.868387
SLC6A2_2_u	SLC6A2	299.054	-0.276098	0.274629	-1.00535	0.31473	0.868387
SLC7A4_6_a2	SLC7A4	1118.29	0.151885	0.15124	1.00426	0.315252	0.868387
SLC39A2_6_u	SLC39A2	818.776	-0.190093	0.189551	-1.00286	0.315931	0.868892
SLC25A46_3_u	SLC25A46	702.689	0.180192	0.179873	1.00178	0.316451	0.869412
SLC25A22_6_u	SLC25A22	507.475	0.244813	0.245109	0.99879	0.317896	0.870695
SLC2A9_1_u	SLC2A9	951.136	0.200505	0.200735	0.998856	0.317865	0.870695
SLC35E3_2_u	SLC35E3	778.98	0.19996	0.20021	0.998752	0.317915	0.870695
NBAS_1_u	NBAS	805.35	0.190793	0.191412	0.996763	0.31888	0.871373
SLC27A2_2_a2	SLC27A2	431.855	0.273328	0.274375	0.996186	0.31916	0.871373
SLC38A2_3_u	SLC38A2	691.923	-0.177739	0.178365	-0.996489	0.319013	0.871373
SLC13A3_6_u	SLC13A3	386.967	0.266058	0.267763	0.99363	0.320403	0.872679
SLC1A2_4_u	SLC1A2	780.882	-0.198477	0.200115	-0.991813	0.321289	0.872679
SLC22A7_6_a2	SLC22A7	879.537	0.151781	0.153038	0.991783	0.321303	0.872679
SLC25A19_3_u	SLC25A19	392.896	0.235657	0.237462	0.992398	0.321004	0.872679
SLC25A29_6_a2	SLC25A29	684.838	0.216129	0.217696	0.992798	0.320808	0.872679
neg_control_108	neg	1002.03	-0.151427	0.154789	-0.978278	0.327937	0.873558
neg_control_112	neg	777.185	-0.15778	0.159954	-0.986408	0.323933	0.873558
neg_control_118	neg	655.338	0.220459	0.222968	0.988747	0.322787	0.873558
neg_control_16	neg	1122.69	0.147751	0.15048	0.98186	0.326169	0.873558
neg_control_32	neg	874.872	0.160278	0.162909	0.983849	0.32519	0.873558
neg_control_94	neg	809.817	-0.179602	0.184243	-0.974811	0.329654	0.873558
SLC10A4_5_u	SLC10A4	633.394	-0.181034	0.187346	-0.966313	0.333888	0.873558
SLC10A5_4_u	SLC10A5	945.937	0.144939	0.149184	0.971544	0.331277	0.873558
SLC17A9_6_u	SLC17A9	706.502	-0.242142	0.249979	-0.96865	0.33272	0.873558
SLC18A3_4_a2	SLC18A3	658.435	-0.2064	0.213076	-0.968672	0.332709	0.873558
SLC19A1_2_u	SLC19A1	824.566	0.162215	0.166791	0.972566	0.330769	0.873558
SLC19A2_3_u	SLC19A2	794.527	-0.193544	0.198445	-0.975301	0.329411	0.873558
SLC1A3_1_u	SLC1A3	531.972	0.20679	0.213997	0.966322	0.333883	0.873558
SLC22A13_1_u	SLC22A13	1505.49	0.124659	0.12702	0.981408	0.326391	0.873558
SLC23A2_1_u	SLC23A2	1130.87	-0.134131	0.138718	-0.966936	0.333576	0.873558
SLC24A2_1_u	SLC24A2	782.45	0.171469	0.176603	0.970934	0.331581	0.873558
SLC24A3_6_u	SLC24A3	841.067	0.173766	0.178585	0.973018	0.330544	0.873558
SLC25A11_1_u	SLC25A11	962.665	-0.221753	0.226781	-0.977829	0.328159	0.873558
SLC26A4_4_u	SLC26A4	800.624	0.176692	0.182696	0.967136	0.333476	0.873558
SLC26A8_3_u	SLC26A8	970.152	0.165941	0.171707	0.966419	0.333835	0.873558
SLC28A3_1_u	SLC28A3	723.11	-0.20103	0.206278	-0.974561	0.329778	0.873558
SLC2A10_6_u	SLC2A10	685.036	0.192112	0.196328	0.978525	0.327815	0.873558
SLC2A8_12_u	SLC2A8	1158.91	-0.128173	0.130304	-0.98365	0.325288	0.873558
SLC34A3_1_u	SLC34A3	705.747	-0.235254	0.241948	-0.972331	0.330886	0.873558
SLC35C1_5_u	SLC35C1	741.173	-0.198659	0.205615	-0.966171	0.333959	0.873558
SLC36A3_1_u	SLC36A3	909.187	0.165449	0.167564	0.98738	0.323456	0.873558
SLC37A4_5_u	SLC37A4	643.339	-0.21152	0.218457	-0.968246	0.332922	0.873558
SLC38A11_4_a2	SLC38A11	912.616	0.15789	0.161331	0.978672	0.327742	0.873558
SLC38A3_3_u	SLC38A3	940.363	0.142289	0.145474	0.978103	0.328023	0.873558
SLC39A6_6_u	SLC39A6	884.1	-0.173282	0.177898	-0.974052	0.330031	0.873558
SLC4A10_5_u	SLC4A10	1156.12	0.171249	0.174094	0.983659	0.325283	0.873558
SLC4A11_3_u	SLC4A11	1350.62	-0.13827	0.142523	-0.970156	0.331969	0.873558
SLC52A2_1_u	SLC52A2	550.561	-0.239958	0.248191	-0.966827	0.33363	0.873558
SLC5A10_2_u	SLC5A10	773.996	0.177694	0.181835	0.977231	0.328455	0.873558
SLC5A11_5_u	SLC5A11	296.568	0.392347	0.403568	0.972195	0.330954	0.873558
SLC5A6_1_u	SLC5A6	1461.8	0.136977	0.140321	0.976173	0.328979	0.873558
SLC6A13_1_u	SLC6A13	676.73	0.202915	0.206723	0.981583	0.326305	0.873558
neg_control_9	neg	576.882	0.18685	0.193747	0.964406	0.334842	0.874997
SLC30A1_5_u	SLC30A1	958.025	0.163481	0.169666	0.963545	0.335274	0.875197
SLC35E2B_3_u	SLC35E2B	1064.91	0.156515	0.162542	0.962922	0.335587	0.875197
CEP85_2_u	CEP85	919.896	-0.156091	0.167549	-0.931614	0.351536	0.876073
FLVCR2_5_u	FLVCR2	546.043	0.216589	0.232809	0.930328	0.352201	0.876073
neg_control_13	neg	1466.37	-0.114278	0.122249	-0.934797	0.349893	0.876073
neg_control_50	neg	934.723	-0.149657	0.156967	-0.953428	0.340373	0.876073
RCC1_6_u	RCC1	210.636	-0.336425	0.350994	-0.958491	0.337815	0.876073
SLC10A2_4_u	SLC10A2	951.132	-0.157043	0.165888	-0.946679	0.343802	0.876073
SLC13A1_6_u	SLC13A1	961.729	-0.177963	0.18623	-0.955608	0.33927	0.876073
SLC15A4_5_u	SLC15A4	1140.88	0.132023	0.141769	0.931254	0.351722	0.876073
SLC16A11_2_u	SLC16A11	1011.55	-0.147561	0.156535	-0.942668	0.345851	0.876073
SLC16A14_1_u	SLC16A14	714.204	-0.202435	0.217791	-0.92949	0.352635	0.876073
SLC16A6_1_a2	SLC16A6	506.943	-0.264688	0.281759	-0.939414	0.347518	0.876073
SLC17A4_6_u	SLC17A4	682.594	-0.206343	0.221799	-0.930315	0.352208	0.876073
SLC17A5_4_u	SLC17A5	976.867	-0.14963	0.157221	-0.951716	0.341241	0.876073
SLC1A2_3_u	SLC1A2	976.776	0.19241	0.201067	0.956945	0.338595	0.876073
SLC1A3_5_a2	SLC1A3	353.886	0.328813	0.349959	0.939576	0.347435	0.876073
SLC22A12_2_u	SLC22A12	1408.19	0.135707	0.144714	0.937758	0.348369	0.876073
SLC22A12_4_u	SLC22A12	1152.46	-0.159435	0.169613	-0.939996	0.34722	0.876073
SLC25A15_2_u	SLC25A15	831.328	0.161729	0.172013	0.940212	0.347109	0.876073
SLC25A20_2_u	SLC25A20	945.896	-0.14917	0.158632	-0.940354	0.347036	0.876073
SLC25A5_3_u	SLC25A5	562.621	0.17651	0.186808	0.944876	0.344722	0.876073
SLC26A10_1_u	SLC26A10	308.002	-0.266479	0.285125	-0.934604	0.349992	0.876073
SLC26A5_5_u	SLC26A5	694.849	-0.195671	0.208167	-0.939972	0.347232	0.876073
SLC26A6_5_u	SLC26A6	1228.63	0.15013	0.15866	0.94624	0.344026	0.876073
SLC27A2_6_u	SLC27A2	965.307	0.154327	0.161616	0.954902	0.339627	0.876073
SLC2A2_4_u	SLC2A2	640.046	-0.260608	0.272634	-0.955891	0.339127	0.876073
SLC2A7_5_u	SLC2A7	926.981	-0.157304	0.164134	-0.95839	0.337866	0.876073
SLC32A1_5_u	SLC32A1	792.588	-0.192834	0.205804	-0.936978	0.34877	0.876073
SLC35A5_1_u	SLC35A5	366.04	0.249394	0.265854	0.938087	0.3482	0.876073
SLC35A5_6_u	SLC35A5	439.358	-0.20725	0.221865	-0.934125	0.350239	0.876073
SLC35E1P1_6_a2	SLC35E1P1	1298.59	-0.135586	0.144903	-0.935701	0.349427	0.876073
SLC35F3_3_u	SLC35F3	746.746	-0.19767	0.207137	-0.954298	0.339933	0.876073
SLC35G1_5_u	SLC35G1	708.586	-0.181862	0.19171	-0.948634	0.342807	0.876073
SLC36A2_1_u	SLC36A2	1007.24	0.159371	0.170982	0.932096	0.351287	0.876073
SLC37A4_6_u	SLC37A4	871.293	0.179479	0.190598	0.94166	0.346367	0.876073
SLC38A6_4_u	SLC38A6	22.9692	-1.23905	1.30246	-0.95132	0.341442	0.876073
SLC38A7_5_u	SLC38A7	543.617	0.185952	0.196041	0.948539	0.342855	0.876073
SLC38A8_4_u	SLC38A8	1071.08	0.14418	0.150116	0.960456	0.336826	0.876073
SLC43A2_4_u	SLC43A2	1191.49	-0.13501	0.141246	-0.955855	0.339145	0.876073
SLC45A3_3_u	SLC45A3	585.384	-0.232312	0.244461	-0.950301	0.341959	0.876073
SLC45A4_6_u	SLC45A4	1126.69	0.185862	0.197293	0.942062	0.346161	0.876073
SLC48A1_6_u	SLC48A1	571.07	0.227402	0.239555	0.949268	0.342484	0.876073
SLC4A5_2_a2	SLC4A5	718.938	0.193506	0.201861	0.958612	0.337754	0.876073
SLC51A_3_a2	SLC51A	741.65	-0.170247	0.181789	-0.936505	0.349013	0.876073
SLC52A3_2_u	SLC52A3	747.899	0.180295	0.193925	0.929713	0.352519	0.876073
SLC6A19_1_u	SLC6A19	960.206	0.159905	0.169291	0.944554	0.344887	0.876073
SLC6A4_3_u	SLC6A4	954.535	0.173511	0.183187	0.947179	0.343548	0.876073
SLC6A7_4_u	SLC6A7	1280.46	0.133325	0.141243	0.943944	0.345198	0.876073
SLC7A6_4_u	SLC7A6	678.941	0.190612	0.202585	0.940898	0.346757	0.876073
SLC9A3_2_u	SLC9A3	738.031	-0.173978	0.187016	-0.930283	0.352225	0.876073
SLCO1A2_4_u	SLCO1A2	754.233	-0.179973	0.189093	-0.95177	0.341213	0.876073
SLC16A2_6_u	SLC16A2	955.198	-0.166182	0.178921	-0.928802	0.352992	0.876128
CTCF_4_u	CTCF	167.435	0.429874	0.468764	0.917036	0.359124	0.877593
KANSL1_3_u	KANSL1	237.926	-0.328187	0.363098	-0.903854	0.366073	0.877593
neg_control_30	neg	783.309	-0.17949	0.1989	-0.902416	0.366836	0.877593
neg_control_75	neg	1234.74	0.147349	0.160731	0.916743	0.359277	0.877593
neg_control_80	neg	428.47	-0.23405	0.254239	-0.920588	0.357265	0.877593
neg_control_91	neg	1173.6	-0.148791	0.164111	-0.906648	0.364593	0.877593
neg_control_93	neg	1003.76	0.184322	0.203794	0.904453	0.365755	0.877593
RHAG_5_u	RHAG	774.619	0.153756	0.168811	0.910816	0.362392	0.877593
RHBG_3_u	RHBG	1045.84	-0.140798	0.154466	-0.911515	0.362024	0.877593
RPL13A_5_m5	RPL13A	87.081	0.43571	0.475096	0.917097	0.359092	0.877593
SAE1_3_u	SAE1	1640.49	0.108814	0.120159	0.905582	0.365157	0.877593
SLC10A5_6_u	SLC10A5	977.218	-0.154008	0.170461	-0.903477	0.366273	0.877593
SLC16A9_4_u	SLC16A9	720.151	0.18952	0.2058	0.920895	0.357105	0.877593
SLC17A4_1_u	SLC17A4	780.779	0.237542	0.256393	0.926477	0.354198	0.877593
SLC18A2_3_u	SLC18A2	607.403	0.186259	0.205852	0.904822	0.36556	0.877593
SLC22A2_3_u	SLC22A2	1494.04	-0.133982	0.146077	-0.9172	0.359038	0.877593
SLC22A5_3_u	SLC22A5	1025.11	-0.149771	0.165174	-0.906747	0.364541	0.877593
SLC25A30_3_u	SLC25A30	940.004	-0.144936	0.16098	-0.900338	0.36794	0.877593
SLC25A6_1_u	SLC25A6	963.883	0.165045	0.182862	0.902562	0.366758	0.877593
SLC26A2_2_u	SLC26A2	810.367	0.153055	0.168386	0.908954	0.363374	0.877593
SLC27A5_6_u	SLC27A5	1158.29	-0.177704	0.194212	-0.915001	0.360191	0.877593
SLC2A3_5_u	SLC2A3	730.309	-0.174952	0.194606	-0.899006	0.368649	0.877593
SLC30A6_1_u	SLC30A6	1611.07	0.107724	0.117949	0.913308	0.361081	0.877593
SLC37A4_3_u	SLC37A4	747.355	0.160889	0.178568	0.900995	0.367591	0.877593
SLC38A4_6_a2	SLC38A4	950.836	-0.195898	0.216377	-0.905355	0.365277	0.877593
SLC39A8_6_u	SLC39A8	846.822	-0.178392	0.194803	-0.915757	0.359795	0.877593
SLC3A1_5_u	SLC3A1	669.232	-0.18869	0.206374	-0.914311	0.360554	0.877593
SLC3A2_3_u	SLC3A2	524.236	-0.196381	0.216869	-0.905531	0.365184	0.877593
SLC45A3_2_u	SLC45A3	572.408	-0.224828	0.243194	-0.924481	0.355236	0.877593
SLC46A2_5_u	SLC46A2	872.343	-0.161517	0.178171	-0.90653	0.364655	0.877593
SLC4A11_6_u	SLC4A11	775.87	-0.162517	0.179998	-0.902882	0.366589	0.877593
SLC4A4_3_u	SLC4A4	579.431	0.23369	0.257994	0.905793	0.365045	0.877593
SLC4A5_6_a2	SLC4A5	1199.38	0.138973	0.150701	0.922176	0.356437	0.877593
SLC5A10_6_a2	SLC5A10	643.686	0.169366	0.184994	0.915524	0.359917	0.877593
SLC5A12_1_u	SLC5A12	789.134	-0.172479	0.18818	-0.916565	0.359371	0.877593
SLC6A8_3_u	SLC6A8	690.578	-0.203252	0.225518	-0.90127	0.367445	0.877593
SLC7A2_3_u	SLC7A2	1353.05	0.125894	0.13668	0.921082	0.357008	0.877593
SLC7A2_6_u	SLC7A2	979.582	0.152109	0.165349	0.919927	0.357611	0.877593
SLC7A5P2_2_a2	SLC7A5P2	1372.02	0.13507	0.150168	0.899462	0.368407	0.877593
SLC8A2_2_u	SLC8A2	865.017	0.166057	0.184506	0.900007	0.368116	0.877593
SLC9A2_1_u	SLC9A2	610.584	0.19741	0.217662	0.906956	0.36443	0.877593
SLC9A5_5_u	SLC9A5	1271.44	-0.131735	0.146372	-0.9	0.36812	0.877593
SLC9A7P1_1_u	SLC9A7P1	580.797	-0.188263	0.205553	-0.915887	0.359726	0.877593
SLCO3A1_5_u	SLCO3A1	1127.78	-0.140941	0.154308	-0.913373	0.361047	0.877593
SLCO6A1_2_u	SLCO6A1	949.608	-0.158099	0.172517	-0.916425	0.359444	0.877593
SLC2A5_3_u	SLC2A5	1111.14	-0.137747	0.153457	-0.897623	0.369387	0.87855
SLC38A7_1_u	SLC38A7	1247.15	0.159176	0.177502	0.896753	0.369851	0.878857
CEP85_4_u	CEP85	708.74	-0.181612	0.203676	-0.891671	0.372569	0.880336
neg_control_55	neg	530.24	0.204311	0.229727	0.889363	0.373808	0.880336
SLC17A7_2_u	SLC17A7	820.601	0.162429	0.182562	0.889721	0.373616	0.880336
SLC35A2_4_u	SLC35A2	517.889	0.198523	0.222844	0.890864	0.373002	0.880336
SLC39A12_5_u	SLC39A12	626.546	-0.182065	0.204724	-0.889318	0.373832	0.880336
SLC41A1_6_u	SLC41A1	962.88	-0.153194	0.171796	-0.89172	0.372543	0.880336
SLC44A5_6_u	SLC44A5	1027.51	0.135162	0.15186	0.890043	0.373443	0.880336
SLC51B_5_u	SLC51B	737.635	0.183501	0.205685	0.892145	0.372315	0.880336
SLC8A2_6_u	SLC8A2	1210.56	0.147544	0.165424	0.891918	0.372437	0.880336
SLCO1B7_5_a2	SLCO1B7	694.716	-0.205102	0.229278	-0.894554	0.371025	0.880336
SLC22A1_4_u	SLC22A1	703.614	-0.183535	0.206685	-0.887992	0.374545	0.880433
SLC9B1_4_u	SLC9B1	1008.48	0.144857	0.163022	0.88857	0.374234	0.880433
SLC27A5_5_u	SLC27A5	1015.92	0.139857	0.157813	0.886216	0.375501	0.881889
SLC9C1_4_u	SLC9C1	1026.14	-0.13204	0.149154	-0.885263	0.376015	0.882305
SLC15A4_2_u	SLC15A4	742.826	0.193814	0.219171	0.884306	0.376531	0.882726
SLC25A17_10_u	SLC25A17	639.225	-0.198058	0.224155	-0.883575	0.376926	0.882862
neg_control_113	neg	1058.19	0.129218	0.14647	0.882215	0.37766	0.883793
SLC38A2_4_u	SLC38A2	442.957	-0.19715	0.223631	-0.881586	0.378001	0.883801
KANSL1_1_u	KANSL1	1173.07	-0.135876	0.155481	-0.87391	0.382167	0.885055
SLC17A6_5_u	SLC17A6	1332.42	-0.143322	0.163468	-0.876764	0.380615	0.885055
SLC22A11_6_u	SLC22A11	1309.51	-0.118975	0.135812	-0.876031	0.381013	0.885055
SLC25A12_2_u	SLC25A12	644.628	-0.174813	0.199854	-0.874705	0.381735	0.885055
SLC25A20_6_u	SLC25A20	369.301	0.237785	0.270639	0.878607	0.379615	0.885055
SLC29A1_4_u	SLC29A1	545.447	0.194428	0.221939	0.876041	0.381008	0.885055
SLC38A7_4_u	SLC38A7	1133.11	0.132173	0.15048	0.878343	0.379758	0.885055
SLC5A6_4_u	SLC5A6	629.881	-0.184217	0.210269	-0.876101	0.380975	0.885055
SLC7A7_6_u	SLC7A7	1126.19	-0.141309	0.160817	-0.878691	0.379569	0.885055
SRBD1_4_u	SRBD1	403.54	-0.23733	0.271621	-0.873755	0.382252	0.885055
SLC4A1_3_u	SLC4A1	745.525	-0.151416	0.173082	-0.874824	0.38167	0.885055
SLC25A25_1_u	SLC25A25	812.106	-0.144599	0.165907	-0.871568	0.383444	0.885468
SLC2A7_3_u	SLC2A7	1228.78	0.16961	0.194543	0.871839	0.383296	0.885468
SLC48A1_2_u	SLC48A1	1151.05	-0.153163	0.175653	-0.871962	0.383229	0.885468
DIRC2_6_u	DIRC2	1280.66	-0.134872	0.155678	-0.866351	0.386298	0.885788
MED26_5_a2	MED26	395.3	-0.217859	0.25883	-0.841706	0.399952	0.885788
neg_control_36	neg	1291.11	0.128696	0.148626	0.865904	0.386543	0.885788
neg_control_4	neg	1250.86	-0.119061	0.141999	-0.838463	0.401771	0.885788
RPL13A_3_m2	RPL13A	363.116	-0.230569	0.269563	-0.855342	0.392362	0.885788
SLC11A2_4_u	SLC11A2	1066.73	-0.119434	0.14105	-0.846746	0.397137	0.885788
SLC12A5_5_u	SLC12A5	980.804	-0.17602	0.208232	-0.845308	0.397939	0.885788
SLC12A6_3_a2	SLC12A6	820.442	-0.150492	0.17742	-0.848223	0.396314	0.885788
SLC13A3_1_u	SLC13A3	999.516	-0.130923	0.155384	-0.842576	0.399465	0.885788
SLC13A5_2_u	SLC13A5	1038.98	0.132278	0.15801	0.83715	0.402508	0.885788
SLC14A2_1_u	SLC14A2	916.406	0.134188	0.156837	0.855585	0.392227	0.885788
SLC16A7_5_u	SLC16A7	755.016	-0.174247	0.2022	-0.861757	0.388821	0.885788
SLC18A1_3_u	SLC18A1	440.38	-0.229542	0.265217	-0.865487	0.386772	0.885788
SLC19A2_5_u	SLC19A2	853.567	-0.156726	0.185908	-0.84303	0.399212	0.885788
SLC1A1_1_a2	SLC1A1	780.325	-0.149274	0.173302	-0.861347	0.389047	0.885788
SLC1A5_3_u	SLC1A5	756.96	0.15902	0.186119	0.854396	0.392885	0.885788
SLC22A17_5_u	SLC22A17	549.132	0.175532	0.209527	0.837755	0.402169	0.885788
SLC22A4_5_a2	SLC22A4	1003.89	0.137395	0.163833	0.83863	0.401677	0.885788
SLC25A12_6_u	SLC25A12	1334.73	-0.125052	0.146996	-0.850712	0.394929	0.885788
SLC25A26_3_u	SLC25A26	289.061	0.241582	0.288047	0.838689	0.401644	0.885788
SLC25A26_4_u	SLC25A26	340.308	-0.210968	0.250301	-0.842857	0.399309	0.885788
SLC25A52_4_u	SLC25A52	792.316	0.177302	0.20638	0.859104	0.390283	0.885788
SLC25A6_3_u	SLC25A6	655.42	0.176676	0.204514	0.863882	0.387653	0.885788
SLC27A3_6_u	SLC27A3	964.58	0.140657	0.165135	0.851769	0.394342	0.885788
SLC29A3_6_u	SLC29A3	957.661	-0.160929	0.191844	-0.838854	0.401551	0.885788
SLC2A11_3_a2	SLC2A11	371.453	-0.232589	0.276203	-0.842097	0.399734	0.885788
SLC2A4_4_a2	SLC2A4	633.05	0.165439	0.191949	0.861891	0.388748	0.885788
SLC30A4_3_a2	SLC30A4	732.057	-0.187037	0.218364	-0.85654	0.391699	0.885788
SLC30A7_1_u	SLC30A7	1568.51	-0.127587	0.152336	-0.837539	0.40229	0.885788
SLC31A1_2_a2	SLC31A1	923.248	-0.166135	0.196801	-0.844178	0.39857	0.885788
SLC31A1_6_a2	SLC31A1	1209.36	-0.147026	0.169131	-0.869304	0.384681	0.885788
SLC34A2_6_u	SLC34A2	1084.68	0.158366	0.186179	0.850613	0.394984	0.885788
SLC35B1_6_u	SLC35B1	757.059	0.171743	0.203036	0.845873	0.397624	0.885788
SLC35B3_5_u	SLC35B3	780.05	0.170013	0.201843	0.842301	0.399619	0.885788
SLC35F4_3_u	SLC35F4	1149.38	0.122684	0.141479	0.867152	0.385859	0.885788
SLC35G1_1_u	SLC35G1	588.205	0.182	0.215678	0.843851	0.398753	0.885788
SLC36A4_1_u	SLC36A4	569.091	0.187902	0.224132	0.838352	0.401833	0.885788
SLC39A2_1_u	SLC39A2	727.406	-0.168895	0.194413	-0.868742	0.384988	0.885788
SLC41A2_4_u	SLC41A2	2175.59	-0.11012	0.129071	-0.853174	0.393563	0.885788
SLC41A3_6_u	SLC41A3	799.038	-0.159234	0.188712	-0.843793	0.398785	0.885788
SLC43A2_1_u	SLC43A2	1329.28	0.159821	0.184441	0.866515	0.386208	0.885788
SLC44A4_4_u	SLC44A4	330.013	0.254127	0.293513	0.865813	0.386593	0.885788
SLC4A9_2_u	SLC4A9	538.652	0.215505	0.252103	0.854829	0.392646	0.885788
SLC51A_2_a2	SLC51A	926.051	0.134056	0.159687	0.839493	0.401193	0.885788
SLC5A8_6_u	SLC5A8	958.506	-0.141494	0.168138	-0.841532	0.40005	0.885788
SLC6A19_5_u	SLC6A19	1259.03	0.117969	0.13643	0.864683	0.387213	0.885788
SLC6A6_1_u	SLC6A6	450.202	-0.213997	0.251665	-0.850327	0.395143	0.885788
SLC6A6_3_u	SLC6A6	689.504	0.173166	0.201785	0.858169	0.390799	0.885788
SLC9A7P1_2_u	SLC9A7P1	1099.58	0.14034	0.163165	0.860106	0.389731	0.885788
SLC9A7P1_3_u	SLC9A7P1	1035.66	0.121063	0.141264	0.856997	0.391447	0.885788
SLC9A9_5_u	SLC9A9	973.32	-0.131246	0.154008	-0.852205	0.3941	0.885788
SLC9B1_3_u	SLC9B1	1281.86	0.140758	0.162438	0.866529	0.3862	0.885788
SLCO1B3_1_a2	SLCO1B3	735.886	0.200718	0.232509	0.863271	0.387988	0.885788
SLCO2A1_5_u	SLCO2A1	968.274	-0.148725	0.17467	-0.851463	0.394512	0.885788
VMP1_1_u	VMP1	94.9405	0.642602	0.747019	0.860223	0.389666	0.885788
SLC4A1_5_u	SLC4A1	838.774	-0.132729	0.157426	-0.843117	0.399163	0.885788
SLC12A7_6_u	SLC12A7	661.071	0.195737	0.235889	0.829781	0.406662	0.88602
SLC13A3_4_u	SLC13A3	584.835	-0.202679	0.243238	-0.833254	0.404702	0.88602
SLC16A2_1_u	SLC16A2	749.237	-0.155879	0.18731	-0.8322	0.405296	0.88602
SLC17A3_5_u	SLC17A3	1058.6	-0.135193	0.162756	-0.830646	0.406174	0.88602
SLC17A4_3_u	SLC17A4	1178.79	-0.124341	0.14985	-0.829768	0.40667	0.88602
SLC22A13_5_u	SLC22A13	659.665	-0.164866	0.197879	-0.833168	0.40475	0.88602
SLC24A5_2_u	SLC24A5	590.104	-0.167677	0.2018	-0.830905	0.406027	0.88602
SLC25A38_6_u	SLC25A38	711.125	0.147674	0.177339	0.832721	0.405002	0.88602
SLC25A51_1_m2a2	SLC25A51	1036.31	0.125171	0.149838	0.835376	0.403506	0.88602
SLC25A52_1_u	SLC25A52	959.839	0.150079	0.180529	0.831329	0.405788	0.88602
SLC44A1_2_u	SLC44A1	656.057	0.148305	0.178071	0.832843	0.404933	0.88602
SLC6A11_3_u	SLC6A11	1216.14	0.128382	0.154611	0.830358	0.406337	0.88602
SLC25A11_3_u	SLC25A11	968.4	0.150682	0.182233	0.826865	0.408313	0.886567
SLC2A6_1_u	SLC2A6	1021.14	0.115216	0.139423	0.826376	0.408591	0.886567
SLC30A7_4_u	SLC30A7	429.13	0.190221	0.230364	0.825742	0.408951	0.886567
SLC35B3_3_u	SLC35B3	1216.6	0.145979	0.176309	0.827977	0.407683	0.886567
SLC44A2_4_u	SLC44A2	1359.57	-0.108358	0.131188	-0.825976	0.408818	0.886567
SLC5A3_6_a2	SLC5A3	964.657	0.145483	0.175915	0.827009	0.408232	0.886567
SLC15A1_6_u	SLC15A1	1597.09	-0.0964197	0.117082	-0.823521	0.410212	0.887631
SLC25A16_5_u	SLC25A16	930.842	-0.148657	0.180608	-0.823089	0.410457	0.887631
SLC5A5_2_u	SLC5A5	675.43	-0.169274	0.205377	-0.824212	0.409819	0.887631
SLC37A2_3_u	SLC37A2	405.893	0.18807	0.228751	0.82216	0.410986	0.888041
SLC6A3_3_u	SLC6A3	856.404	-0.187891	0.228957	-0.820638	0.411853	0.889181
SLC22A6_3_u	SLC22A6	690.148	0.159961	0.195189	0.819517	0.412491	0.889827
SLC1A3_4_a2	SLC1A3	611.192	0.178292	0.217887	0.818278	0.413198	0.890619
SLC38A5_3_m2	SLC38A5	975.145	-0.135046	0.166183	-0.812632	0.416429	0.896199
SLC6A20_3_u	SLC6A20	726.972	0.161389	0.198618	0.812559	0.416471	0.896199
neg_control_106	neg	712.423	-0.152176	0.187575	-0.811281	0.417204	0.89704
neg_control_31	neg	734.2	0.151679	0.187633	0.80838	0.418872	0.899888
SLC6A6_2_u	SLC6A6	1192.48	-0.17312	0.215458	-0.803501	0.421685	0.90519
neg_control_10	neg	824.242	-0.173103	0.216556	-0.799345	0.42409	0.905459
SLC19A1_3_u	SLC19A1	729.649	0.142	0.177682	0.799177	0.424188	0.905459
SLC22A1_1_u	SLC22A1	940.083	-0.120816	0.15123	-0.798891	0.424353	0.905459
SLC22A17_1_u	SLC22A17	663.799	-0.154856	0.193364	-0.800856	0.423215	0.905459
SLC25A38_4_u	SLC25A38	860.552	-0.126171	0.158008	-0.79851	0.424574	0.905459
SLC25A51_4_a2	SLC25A51	277.054	0.256527	0.320073	0.801465	0.422863	0.905459
SLC27A5_3_u	SLC27A5	766.647	0.132994	0.165897	0.801664	0.422747	0.905459
SLC44A2_3_u	SLC44A2	620.776	-0.149519	0.186609	-0.801242	0.422991	0.905459
RHAG_3_u	RHAG	616.282	-0.15024	0.18876	-0.795934	0.42607	0.907027
SLC22A25_4_a2	SLC22A25	379.812	-0.196864	0.247505	-0.795394	0.426384	0.907027
SLC25A51_6_m4a2	SLC25A51	114.329	0.362497	0.45605	0.794862	0.426694	0.907027
SLC7A14_1_a2	SLC7A14	1070.07	0.127997	0.160718	0.796411	0.425793	0.907027
neg_control_83	neg	1186.4	0.106363	0.134085	0.793255	0.427629	0.907544
SLC15A3_2_u	SLC15A3	463.115	-0.214164	0.269785	-0.793833	0.427293	0.907544
FLVCR1_3_u	FLVCR1	690.162	0.160046	0.202659	0.789731	0.429685	0.908033
SLC25A10_2_a2	SLC25A10	383.958	-0.205558	0.260627	-0.788704	0.430285	0.908033
SLC25A21_6_u	SLC25A21	577.009	-0.204151	0.257927	-0.791509	0.428647	0.908033
SLC25A42_3_u	SLC25A42	861.462	0.143293	0.181627	0.78894	0.430147	0.908033
SLC39A10_6_u	SLC39A10	754.947	-0.136217	0.17256	-0.78939	0.429884	0.908033
SLC44A3_3_a2	SLC44A3	517.513	-0.199901	0.253297	-0.789196	0.429997	0.908033
SLC6A1_2_a2	SLC6A1	912.467	0.134365	0.169907	0.790814	0.429053	0.908033
SLC34A2_5_u	SLC34A2	856.214	-0.13011	0.165106	-0.788041	0.430673	0.90812
SLC17A5_6_u	SLC17A5	753.614	-0.175984	0.223593	-0.78707	0.431241	0.908587
SLC35G6_4_a2	SLC35G6	1377.44	-0.110702	0.140769	-0.786408	0.431628	0.908673
neg_control_53	neg	821.854	-0.161226	0.207253	-0.77792	0.436616	0.909104
neg_control_85	neg	399.789	0.195044	0.250414	0.778884	0.436048	0.909104
SLC10A4_4_u	SLC10A4	1123.88	0.108448	0.138917	0.780664	0.435	0.909104
SLC16A10_2_u	SLC16A10	938.625	0.11768	0.150616	0.781329	0.434609	0.909104
SLC16A14_5_u	SLC16A14	1450.93	0.0903376	0.116214	0.777338	0.43696	0.909104
SLC1A7_5_a2	SLC1A7	488.901	0.17773	0.228916	0.776395	0.437516	0.909104
SLC22A1_3_u	SLC22A1	872.073	0.125526	0.161754	0.776033	0.43773	0.909104
SLC22A20_3_u	SLC22A20	819.027	0.155998	0.200514	0.777988	0.436576	0.909104
SLC25A24_1_u	SLC25A24	874.921	-0.135082	0.173845	-0.777022	0.437146	0.909104
SLC26A5_6_u	SLC26A5	604.587	-0.180171	0.229864	-0.783813	0.43315	0.909104
SLC35D1_6_u	SLC35D1	1039.18	-0.126121	0.161866	-0.779172	0.435879	0.909104
SLC41A1_2_u	SLC41A1	1487.27	-0.104017	0.133934	-0.776628	0.437378	0.909104
SLC44A3_2_a2	SLC44A3	829.501	-0.156813	0.201994	-0.776325	0.437557	0.909104
SLC44A5_2_u	SLC44A5	923.779	-0.138102	0.177938	-0.776123	0.437677	0.909104
SLC5A6_6_u	SLC5A6	612.652	-0.162577	0.209462	-0.776164	0.437652	0.909104
SLC7A4_1_u	SLC7A4	1057.42	-0.124342	0.158926	-0.782387	0.433987	0.909104
SLC9A1_6_u	SLC9A1	1090.94	-0.129944	0.166898	-0.778584	0.436225	0.909104
SLC22A15_5_u	SLC22A15	1115.85	-0.119796	0.154974	-0.773006	0.439519	0.910874
SLC22A3_4_u	SLC22A3	598.896	-0.162273	0.209974	-0.772828	0.439624	0.910874
SLC2A3_4_u	SLC2A3	1071.83	-0.145196	0.187785	-0.773203	0.439402	0.910874
KANSL1_6_u	KANSL1	980.793	-0.13714	0.177744	-0.771557	0.440377	0.911125
SLC16A1_1_u	SLC16A1	1151.5	0.110255	0.145261	0.759017	0.447843	0.911125
SLC16A14_3_u	SLC16A14	712.488	0.140393	0.185157	0.758237	0.448309	0.911125
SLC17A3_4_u	SLC17A3	740.448	-0.122143	0.160648	-0.760315	0.447066	0.911125
SLC17A6_2_u	SLC17A6	960.765	-0.143422	0.187872	-0.763405	0.445222	0.911125
SLC22A16_2_u	SLC22A16	557.771	-0.156616	0.20661	-0.758024	0.448436	0.911125
SLC22A31_4_u	SLC22A31	606.211	-0.158737	0.206893	-0.767244	0.442936	0.911125
SLC25A32_2_u	SLC25A32	584.665	0.178618	0.234727	0.760957	0.446682	0.911125
SLC25A46_2_u	SLC25A46	357.465	0.203584	0.265231	0.767572	0.442742	0.911125
SLC25A48_3_u	SLC25A48	698.854	-0.141276	0.1857	-0.760776	0.446791	0.911125
SLC2A12_5_u	SLC2A12	488.01	-0.174749	0.22832	-0.765368	0.444052	0.911125
SLC2A9_6_u	SLC2A9	1470.69	-0.111431	0.14575	-0.764538	0.444547	0.911125
SLC35A5_5_u	SLC35A5	867.355	-0.117851	0.155372	-0.758508	0.448147	0.911125
SLC35B4_4_u	SLC35B4	383.399	-0.175707	0.228593	-0.768648	0.442103	0.911125
SLC35E1P1_3_a2	SLC35E1P1	909.372	-0.143193	0.18823	-0.760737	0.446814	0.911125
SLC35F3_5_u	SLC35F3	1291.09	-0.104257	0.136994	-0.761033	0.446637	0.911125
SLC35F4_6_u	SLC35F4	1060.41	-0.109595	0.143015	-0.766321	0.443485	0.911125
SLC35G4_1_u	SLC35G4	1057.03	-0.122575	0.16029	-0.764708	0.444445	0.911125
SLC38A1_1_u	SLC38A1	498.177	0.19253	0.250114	0.769772	0.441435	0.911125
SLC39A14_4_u	SLC39A14	808.857	0.180114	0.234663	0.767544	0.442758	0.911125
SLC41A2_5_u	SLC41A2	870.859	0.13323	0.175492	0.75918	0.447745	0.911125
SLC51B_1_u	SLC51B	899.539	0.140859	0.183676	0.766887	0.443149	0.911125
SLC6A17_1_a2	SLC6A17	432.303	-0.182911	0.240975	-0.759045	0.447825	0.911125
SLC9A7_6_u	SLC9A7	751.582	-0.146048	0.190268	-0.767589	0.442731	0.911125
SLC9C2_1_u	SLC9C2	383.454	-0.196429	0.256979	-0.764376	0.444643	0.911125
neg_control_102	neg	1102.27	0.125661	0.168995	0.743581	0.45713	0.911277
neg_control_28	neg	1165.89	0.108816	0.14819	0.7343	0.462766	0.911277
neg_control_43	neg	853.417	-0.151226	0.20013	-0.755639	0.449866	0.911277
neg_control_8	neg	977.767	0.119034	0.160583	0.741259	0.458536	0.911277
PAFAH1B1_1_u	PAFAH1B1	847.391	-0.143263	0.192647	-0.743655	0.457086	0.911277
SLC12A3_3_u	SLC12A3	627.181	-0.17236	0.234106	-0.736247	0.46158	0.911277
SLC12A5_3_u	SLC12A5	1004.87	0.151258	0.205303	0.736754	0.461272	0.911277
SLC12A5_6_u	SLC12A5	1011.78	-0.14976	0.20263	-0.739081	0.459858	0.911277
SLC16A1_6_u	SLC16A1	523.467	0.17391	0.232922	0.746645	0.455278	0.911277
SLC18A2_2_u	SLC18A2	316.055	0.206204	0.275146	0.749434	0.453596	0.911277
SLC24A4_1_u	SLC24A4	1176.47	-0.109885	0.145305	-0.756237	0.449507	0.911277
SLC25A17_8_u	SLC25A17	1256.1	-0.128012	0.172639	-0.741499	0.458391	0.911277
SLC25A20_4_u	SLC25A20	432.824	-0.181528	0.239869	-0.756782	0.449181	0.911277
SLC25A28_4_u	SLC25A28	525.276	0.178762	0.2418	0.739299	0.459725	0.911277
SLC25A33_2_m2	SLC25A33	753.706	-0.123148	0.165089	-0.745946	0.4557	0.911277
SLC25A36_2_u	SLC25A36	596.274	0.148716	0.199141	0.74679	0.45519	0.911277
SLC25A45_5_u	SLC25A45	545.744	0.183241	0.24595	0.745037	0.45625	0.911277
SLC26A7_2_u	SLC26A7	1007.66	-0.111439	0.147605	-0.754979	0.450262	0.911277
SLC27A6_6_u	SLC27A6	722.889	0.138402	0.18573	0.745181	0.456162	0.911277
SLC2A10_4_u	SLC2A10	914.717	0.12786	0.172832	0.73979	0.459427	0.911277
SLC2A6_2_u	SLC2A6	983.402	-0.121833	0.165087	-0.73799	0.46052	0.911277
SLC35C1_6_u	SLC35C1	893.82	0.119013	0.157946	0.753505	0.451147	0.911277
SLC35E4_1_u	SLC35E4	848.695	0.131045	0.178182	0.735456	0.462062	0.911277
SLC35E4_2_u	SLC35E4	1186.38	-0.142821	0.194444	-0.734507	0.46264	0.911277
SLC35F4_1_u	SLC35F4	854.702	0.157342	0.21208	0.741899	0.458149	0.911277
SLC35G3_6_u	SLC35G3	976.216	0.151403	0.204004	0.742158	0.457992	0.911277
SLC37A2_1_u	SLC37A2	1107.95	0.107564	0.145028	0.741682	0.45828	0.911277
SLC37A2_6_u	SLC37A2	1319.63	0.11389	0.154439	0.73744	0.460855	0.911277
SLC38A1_2_u	SLC38A1	513.52	0.166473	0.224143	0.742709	0.457658	0.911277
SLC38A3_2_u	SLC38A3	533.421	-0.178269	0.23631	-0.754385	0.450618	0.911277
SLC39A9_2_u	SLC39A9	732.915	0.133869	0.17802	0.751989	0.452058	0.911277
SLC47A1_4_u	SLC47A1	607.355	0.165035	0.221174	0.746177	0.455561	0.911277
SLC48A1_1_u	SLC48A1	830.115	0.127506	0.169107	0.753994	0.450853	0.911277
SLC4A2_5_u	SLC4A2	550.152	0.160958	0.215268	0.747713	0.454634	0.911277
SLC52A1_5_u	SLC52A1	1126.85	-0.0996706	0.133784	-0.745012	0.456265	0.911277
SLC6A17_5_u	SLC6A17	648.276	0.139034	0.185155	0.750905	0.45271	0.911277
SLC6A19_2_u	SLC6A19	914.109	-0.12581	0.169085	-0.744062	0.456839	0.911277
SLC9A6_1_u	SLC9A6	1340.79	-0.107543	0.145797	-0.737622	0.460744	0.911277
SLC9A6_2_u	SLC9A6	699.382	0.138123	0.188083	0.734373	0.462721	0.911277
SLCO2A1_2_u	SLCO2A1	1185.06	-0.100969	0.134908	-0.748431	0.4542	0.911277
SLCO1B7_3_a2	SLCO1B7	338.595	0.220039	0.299566	0.734526	0.462628	0.911277
neg_control_48	neg	964.754	-0.128819	0.17565	-0.733383	0.463325	0.911692
RCC1_1_u	RCC1	118.793	0.345264	0.473288	0.729501	0.465695	0.914104
SLC25A39_5_u	SLC25A39	989.58	-0.129622	0.17802	-0.728128	0.466535	0.914104
SLC25A43_3_u	SLC25A43	1140.47	0.119548	0.164267	0.727768	0.466755	0.914104
SLC26A8_2_u	SLC26A8	841.943	0.156278	0.214528	0.728475	0.466323	0.914104
SLC35G3_5_u	SLC35G3	765.09	-0.1203	0.165327	-0.727647	0.46683	0.914104
SLC46A3_1_u	SLC46A3	917.202	0.14723	0.201606	0.730287	0.465214	0.914104
SLC9A6_5_u	SLC9A6	637.233	0.148782	0.204545	0.727383	0.466992	0.914104
SLC1A4_4_u	SLC1A4	867.21	-0.147497	0.203444	-0.725002	0.468451	0.914911
SLC25A14_6_u	SLC25A14	1019.5	-0.122948	0.169391	-0.725827	0.467945	0.914911
SLC38A7_6_u	SLC38A7	740.203	-0.142565	0.196564	-0.725284	0.468278	0.914911
SLC25A31_3_u	SLC25A31	721.576	-0.135472	0.187059	-0.724221	0.46893	0.915027
SLC25A43_6_u	SLC25A43	716.567	-0.123398	0.170494	-0.723767	0.469209	0.915027
SLC25A34_1_a2	SLC25A34	685.662	0.147159	0.203602	0.722777	0.469817	0.915037
SLC29A2_2_u	SLC29A2	1138.18	-0.108745	0.150487	-0.722622	0.469912	0.915037
DYRK1A_6_u	DYRK1A	278.554	0.223224	0.311489	0.716634	0.4736	0.9162
SLC18A2_5_u	SLC18A2	855.417	0.12691	0.177177	0.71629	0.473812	0.9162
SLC22A14_5_u	SLC22A14	976.378	0.132017	0.183561	0.719202	0.472017	0.9162
SLC35F5_1_u	SLC35F5	894.978	0.119464	0.166114	0.719169	0.472037	0.9162
SLC3A1_3_u	SLC3A1	802.351	-0.133929	0.186866	-0.716709	0.473554	0.9162
SLC4A5_3_a2	SLC4A5	618.288	0.136471	0.190609	0.715978	0.474005	0.9162
SLC52A3_6_u	SLC52A3	649.73	-0.169203	0.235396	-0.718802	0.472263	0.9162
SLC5A3_2_a2	SLC5A3	830.145	0.120143	0.167342	0.717952	0.472787	0.9162
SLC7A3_5_u	SLC7A3	201.679	0.252436	0.351077	0.719033	0.47212	0.9162
SLCO2B1_4_u	SLCO2B1	714.779	-0.16194	0.225998	-0.716552	0.47365	0.9162
DIRC2_1_u	DIRC2	587.974	0.134577	0.188846	0.712629	0.476075	0.91631
neg_control_72	neg	867.564	0.112914	0.163179	0.691969	0.488957	0.91631
SLC10A7_3_u	SLC10A7	1262.67	-0.107376	0.15516	-0.692033	0.488917	0.91631
SLC12A8_4_u	SLC12A8	957.628	0.112014	0.162381	0.689823	0.490306	0.91631
SLC13A1_3_u	SLC13A1	1124.19	0.113745	0.166848	0.681729	0.495411	0.91631
SLC13A3_2_u	SLC13A3	770.922	-0.116594	0.171001	-0.68183	0.495346	0.91631
SLC13A3_3_u	SLC13A3	874.815	0.119731	0.169869	0.704843	0.480908	0.91631
SLC14A2_5_u	SLC14A2	943.874	0.116418	0.166798	0.69796	0.485202	0.91631
SLC15A3_4_u	SLC15A3	878.654	-0.117423	0.172345	-0.681326	0.495665	0.91631
SLC16A11_4_u	SLC16A11	825.534	0.113778	0.165874	0.685928	0.492759	0.91631
SLC16A4_4_a2	SLC16A4	589.016	0.170081	0.247907	0.686067	0.492671	0.91631
SLC17A5_1_u	SLC17A5	885.134	-0.130021	0.188764	-0.688801	0.490949	0.91631
SLC18A3_6_a2	SLC18A3	819.242	-0.119071	0.17003	-0.700293	0.483744	0.91631
SLC19A3_5_u	SLC19A3	758.892	0.122082	0.178126	0.685372	0.493109	0.91631
SLC1A6_3_u	SLC1A6	489.53	0.167507	0.244945	0.683854	0.494067	0.91631
SLC22A8_5_u	SLC22A8	1209.88	-0.131457	0.185967	-0.706887	0.479637	0.91631
SLC24A5_1_u	SLC24A5	908.996	0.103405	0.151621	0.681996	0.495241	0.91631
SLC25A25_4_u	SLC25A25	895.331	0.128216	0.181109	0.707948	0.478977	0.91631
SLC25A27_3_u	SLC25A27	1069.98	-0.11243	0.159484	-0.70496	0.480835	0.91631
SLC25A31_5_u	SLC25A31	1161.22	0.102067	0.144291	0.707365	0.479339	0.91631
SLC25A32_1_u	SLC25A32	563.908	-0.188598	0.270242	-0.697886	0.485249	0.91631
SLC25A35_2_u	SLC25A35	844.713	0.135729	0.194017	0.699573	0.484194	0.91631
SLC25A37_1_u	SLC25A37	371.046	0.179487	0.260462	0.689113	0.490752	0.91631
SLC25A42_6_u	SLC25A42	1751.32	-0.0819913	0.115012	-0.712891	0.475913	0.91631
SLC25A45_4_u	SLC25A45	541.654	0.155878	0.225264	0.691977	0.488952	0.91631
SLC25A5_1_u	SLC25A5	505.227	0.149871	0.213399	0.702303	0.48249	0.91631
SLC25A53_1_u	SLC25A53	858.152	-0.115192	0.16803	-0.685542	0.493002	0.91631
SLC26A10_5_u	SLC26A10	747.431	0.134261	0.189516	0.708442	0.478671	0.91631
SLC26A4_1_u	SLC26A4	1081.31	0.105937	0.154628	0.685106	0.493277	0.91631
SLC27A3_5_u	SLC27A3	705.615	0.122039	0.171587	0.711239	0.476936	0.91631
SLC29A3_3_u	SLC29A3	744.333	0.140245	0.204616	0.685404	0.493089	0.91631
SLC2A8_3_u	SLC2A8	476.16	-0.183193	0.258862	-0.707683	0.479142	0.91631
SLC30A2_2_u	SLC30A2	763.545	0.141716	0.208205	0.68066	0.496087	0.91631
SLC30A7_3_u	SLC30A7	449.674	-0.168012	0.242394	-0.693135	0.488225	0.91631
SLC31A1_1_a2	SLC31A1	1020.87	-0.109291	0.152802	-0.715245	0.474458	0.91631
SLC35A4_4_a2	SLC35A4	366.022	-0.459559	0.661181	-0.695058	0.487019	0.91631
SLC35D2_5_u	SLC35D2	563.984	0.139852	0.197443	0.708314	0.47875	0.91631
SLC38A9_2_u	SLC38A9	524.332	-0.160332	0.228151	-0.702747	0.482213	0.91631
SLC38A9_3_u	SLC38A9	818.962	-0.117496	0.168753	-0.696256	0.486268	0.91631
SLC3A2_1_u	SLC3A2	1092.99	-0.129699	0.189434	-0.684662	0.493557	0.91631
SLC40A1_6_u	SLC40A1	1045.43	0.097027	0.14157	0.685364	0.493114	0.91631
SLC43A3_2_a2	SLC43A3	647.112	-0.137682	0.193194	-0.71266	0.476056	0.91631
SLC45A3_1_u	SLC45A3	1041.56	-0.105325	0.150025	-0.702051	0.482647	0.91631
SLC45A3_6_u	SLC45A3	885.823	0.11957	0.168328	0.710338	0.477494	0.91631
SLC47A1_5_u	SLC47A1	626.847	0.157626	0.228252	0.690578	0.489831	0.91631
SLC4A4_1_u	SLC4A4	1171	-0.119566	0.167503	-0.713816	0.475341	0.91631
SLC4A5_5_a2	SLC4A5	610.492	0.135151	0.192072	0.703647	0.481652	0.91631
SLC5A11_2_u	SLC5A11	795.351	-0.127988	0.184538	-0.69356	0.487958	0.91631
SLC5A2_4_u	SLC5A2	1009.16	0.118978	0.174534	0.681692	0.495434	0.91631
SLC5A3_1_a2	SLC5A3	461.274	0.15753	0.223668	0.704305	0.481243	0.91631
SLC6A12_4_u	SLC6A12	809.271	-0.131897	0.187581	-0.703145	0.481965	0.91631
SLC6A13_2_u	SLC6A13	1521.85	0.0938655	0.134399	0.698412	0.48492	0.91631
SLC6A5_2_u	SLC6A5	880.275	-0.123946	0.179707	-0.689708	0.490378	0.91631
SLC6A8_2_m2	SLC6A8	940.39	-0.135094	0.196158	-0.688699	0.491013	0.91631
SLC6A8_5_u	SLC6A8	1117.74	-0.12119	0.170824	-0.709442	0.47805	0.91631
SLC7A7_1_u	SLC7A7	951.724	-0.117979	0.168766	-0.699068	0.48451	0.91631
SLC7A9_6_u	SLC7A9	1067.46	0.120262	0.17525	0.686233	0.492566	0.91631
SLC9A6_3_u	SLC9A6	994.705	0.149118	0.212868	0.700519	0.483604	0.91631
SLC9A7P1_5_u	SLC9A7P1	733.122	-0.145408	0.204424	-0.711305	0.476895	0.91631
SLCO6A1_3_u	SLCO6A1	1043.34	-0.122628	0.180005	-0.681245	0.495716	0.91631
VMP1_2_u	VMP1	301.333	-0.222606	0.32507	-0.684795	0.493473	0.91631
VPS13D_4_u	VPS13D	322.578	-0.208874	0.306858	-0.680685	0.496071	0.91631
SLC15A5_4_u	SLC15A5	764.186	0.126461	0.183967	0.687412	0.491823	0.91631
SLC17A6_1_u	SLC17A6	377.776	-0.172829	0.256549	-0.673666	0.500523	0.916494
SLC25A18_4_a2	SLC25A18	559.845	-0.151492	0.225414	-0.672064	0.501543	0.916494
SLC25A19_2_u	SLC25A19	989.315	-0.125055	0.186179	-0.67169	0.501781	0.916494
SLC26A4_2_u	SLC26A4	867.484	-0.140234	0.20804	-0.674069	0.500267	0.916494
SLC27A3_1_u	SLC27A3	1002.95	-0.127545	0.187901	-0.678791	0.49727	0.916494
SLC35G6_3_a2	SLC35G6	637.112	-0.147395	0.218646	-0.674126	0.500231	0.916494
SLC36A1_3_u	SLC36A1	898.481	0.101168	0.150185	0.673624	0.500551	0.916494
SLC39A7_5_u	SLC39A7	378.893	-0.15779	0.233534	-0.67566	0.499257	0.916494
SLC43A1_1_u	SLC43A1	958.967	0.12724	0.187777	0.677611	0.498019	0.916494
SLC47A1_1_u	SLC47A1	754.488	0.133364	0.198489	0.671898	0.501649	0.916494
SLC52A1_4_u	SLC52A1	1157.82	-0.102824	0.151534	-0.678553	0.497421	0.916494
SLC6A2_5_u	SLC6A2	921.173	0.134267	0.199274	0.673782	0.50045	0.916494
SLC9A9_4_u	SLC9A9	584.432	-0.170291	0.25155	-0.676968	0.498427	0.916494
SLCO4A1_1_u	SLCO4A1	1429.13	-0.094326	0.139261	-0.677331	0.498196	0.916494
UCP1_5_u	UCP1	531.393	-0.153455	0.225882	-0.679359	0.49691	0.916494
UCP1_6_u	UCP1	1169.51	0.101278	0.15077	0.671739	0.50175	0.916494
SLCO4A1_3_u	SLCO4A1	807.164	-0.140534	0.209409	-0.671096	0.50216	0.916546
SLC16A8_2_u	SLC16A8	596.441	0.141517	0.212117	0.667166	0.504666	0.916624
SLC1A5_1_u	SLC1A5	416.021	0.165875	0.248067	0.66867	0.503706	0.916624
SLC27A5_2_u	SLC27A5	707.048	-0.156855	0.235239	-0.666792	0.504905	0.916624
SLC33A1_4_u	SLC33A1	442.341	0.170371	0.254741	0.668803	0.503621	0.916624
SLC5A4_1_a2	SLC5A4	790.178	-0.129778	0.194673	-0.666643	0.505	0.916624
SLC7A9_1_u	SLC7A9	1086.54	0.0978782	0.146515	0.668043	0.504106	0.916624
SLC9B2_5_u	SLC9B2	890.452	0.131677	0.197475	0.666803	0.504898	0.916624
UCP1_4_u	UCP1	518.772	-0.175373	0.261602	-0.67038	0.502616	0.916624
SLC46A1_6_a2	SLC46A1	585.352	0.149194	0.224224	0.665377	0.505809	0.917024
SLC6A15_3_u	SLC6A15	863.698	-0.144432	0.217125	-0.665204	0.50592	0.917024
SLC23A2_4_u	SLC23A2	690.062	0.143807	0.216599	0.663933	0.506733	0.917229
SLC29A3_4_u	SLC29A3	835.028	0.104568	0.157464	0.664076	0.506642	0.917229
SLC36A3_3_u	SLC36A3	532.746	0.148502	0.223866	0.663353	0.507105	0.917268
NUP153_4_u	NUP153	251.059	-0.227577	0.343728	-0.662084	0.507917	0.917411
SLC39A8_5_u	SLC39A8	719.962	-0.13387	0.202346	-0.661591	0.508234	0.917411
SLC5A4_4_a2	SLC5A4	453.788	0.146989	0.222117	0.661763	0.508123	0.917411
neg_control_110	neg	848.491	0.125071	0.190953	0.654985	0.512477	0.918409
SLC12A6_2_a2	SLC12A6	1100.16	0.125418	0.190128	0.659649	0.509479	0.918409
SLC16A5_4_u	SLC16A5	833.86	-0.136268	0.208128	-0.654731	0.512641	0.918409
SLC25A35_4_u	SLC25A35	1215.09	-0.0961093	0.14604	-0.658101	0.510473	0.918409
SLC26A10_6_u	SLC26A10	910.718	-0.102884	0.156656	-0.656747	0.511343	0.918409
SLC26A3_6_u	SLC26A3	456.896	-0.156554	0.237601	-0.658894	0.509964	0.918409
SLC30A1_3_u	SLC30A1	480.646	0.149984	0.228592	0.65612	0.511747	0.918409
SLC35A5_4_u	SLC35A5	658.44	0.154803	0.234766	0.65939	0.509645	0.918409
SLC6A11_1_u	SLC6A11	1668.17	-0.0837556	0.127447	-0.657179	0.511066	0.918409
SLC9A9_3_u	SLC9A9	678.087	0.116844	0.178289	0.655363	0.512234	0.918409
SLC9A9_6_u	SLC9A9	1067.4	-0.116328	0.177345	-0.655944	0.51186	0.918409
SLC35E2B_4_u	SLC35E2B	1088.59	-0.101941	0.155955	-0.653656	0.513334	0.918604
SLC4A2_6_u	SLC4A2	775.137	0.127263	0.194748	0.653474	0.513451	0.918604
neg_control_68	neg	817.924	0.107255	0.164452	0.652198	0.514273	0.919448
neg_control_37	neg	777.161	-0.1224	0.188731	-0.648542	0.516635	0.921152
SLC12A9_6_u	SLC12A9	818.606	-0.121081	0.187331	-0.646349	0.518054	0.921152
SLC22A18_3_u	SLC22A18	942.122	-0.13765	0.21276	-0.646973	0.51765	0.921152
SLC22A2_5_u	SLC22A2	852.064	-0.112146	0.173646	-0.64583	0.51839	0.921152
SLC25A10_6_a2	SLC25A10	708.203	-0.137097	0.212241	-0.645949	0.518312	0.921152
SLC30A3_3_u	SLC30A3	1054.55	0.105435	0.162853	0.647429	0.517355	0.921152
SLC35F5_2_u	SLC35F5	1003.99	-0.105323	0.16282	-0.646866	0.517719	0.921152
SLC6A12_3_u	SLC6A12	1015.14	0.103907	0.160407	0.647774	0.517131	0.921152
SLCO4C1_3_u	SLCO4C1	569.58	-0.152575	0.234675	-0.650153	0.515593	0.921152
SLC12A3_2_u	SLC12A3	902.735	0.118369	0.183794	0.644032	0.519555	0.921367
SLC37A1_2_u	SLC37A1	993.414	-0.113412	0.175829	-0.645012	0.51892	0.921367
SLC4A11_5_u	SLC4A11	660.018	0.158273	0.24576	0.644016	0.519565	0.921367
SLC44A5_5_u	SLC44A5	576.998	0.129811	0.202351	0.641514	0.521189	0.923621
neg_control_77	neg	663.577	-0.124869	0.195627	-0.638303	0.523276	0.925215
SLC13A1_5_u	SLC13A1	621.638	0.148635	0.233525	0.636485	0.52446	0.925215
SLC1A4_2_u	SLC1A4	947.753	-0.117368	0.184444	-0.636333	0.524559	0.925215
SLC1A6_5_u	SLC1A6	614.619	-0.123743	0.193829	-0.638417	0.523202	0.925215
SLC34A2_4_u	SLC34A2	969.951	0.110416	0.173092	0.637906	0.523535	0.925215
SLC8A3_4_u	SLC8A3	549.695	0.140943	0.221485	0.636355	0.524545	0.925215
SLC9A4_3_u	SLC9A4	999.534	-0.1009	0.157977	-0.638696	0.523021	0.925215
neg_control_26	neg	1032.69	0.143748	0.227168	0.632781	0.526877	0.925822
SLC1A6_6_u	SLC1A6	615.346	-0.150812	0.237635	-0.634637	0.525665	0.925822
SLC1A7_4_a2	SLC1A7	609.401	-0.125986	0.198892	-0.633441	0.526446	0.925822
SLC2A12_6_u	SLC2A12	820.188	-0.105629	0.166667	-0.63377	0.526231	0.925822
SLC37A2_5_u	SLC37A2	727.583	-0.107935	0.170004	-0.634895	0.525497	0.925822
SLCO1B3_2_a2	SLCO1B3	776.324	-0.118267	0.186966	-0.632557	0.527023	0.925822
MFSD7_1_u	MFSD7	788.404	-0.125065	0.198302	-0.630679	0.528251	0.926737
SLC2A4_2_a2	SLC2A4	751.28	0.112492	0.178349	0.630739	0.528211	0.926737
SLC25A15_1_u	SLC25A15	633.019	0.143956	0.229328	0.627729	0.530181	0.929502
SLC16A4_5_a2	SLC16A4	1042.94	-0.0943561	0.150642	-0.62636	0.531079	0.930245
SLC22A24_5_a2	SLC22A24	919.741	-0.104905	0.16758	-0.626	0.531315	0.930245
SLC27A1_2_u	SLC27A1	372.669	-0.178993	0.286748	-0.624217	0.532485	0.93105
SLC28A3_5_u	SLC28A3	937.501	-0.0895228	0.143295	-0.624745	0.532139	0.93105
SLC1A1_4_a2	SLC1A1	326.896	-0.194705	0.313172	-0.62172	0.534126	0.93262
SLC38A8_6_u	SLC38A8	1307.6	0.107405	0.172891	0.621227	0.534451	0.93262
SLC8B1_5_u	SLC8B1	693.351	0.110443	0.177551	0.622036	0.533918	0.93262
SLC25A38_5_u	SLC25A38	814.948	0.117197	0.188918	0.620361	0.53502	0.932993
CTNNBL1_1_u	CTNNBL1	1176.08	-0.078033	0.149771	-0.521017	0.602355	0.933081
CTNNBL1_3_u	CTNNBL1	857.065	0.101116	0.165535	0.610843	0.541304	0.933081
DIRC2_4_u	DIRC2	1197.63	-0.0968886	0.156622	-0.618612	0.536172	0.933081
DYRK1A_3_u	DYRK1A	384.429	-0.138748	0.247798	-0.559924	0.575531	0.933081
MFSD7_2_u	MFSD7	875.421	0.116174	0.203497	0.570889	0.568075	0.933081
MTCH1_4_u	MTCH1	896.231	0.0861797	0.157783	0.546191	0.584935	0.933081
NBAS_4_u	NBAS	531.255	-0.159519	0.260438	-0.612502	0.540206	0.933081
neg_control_14	neg	1100.09	-0.0875457	0.167776	-0.521801	0.601809	0.933081
neg_control_3	neg	849.508	-0.0999897	0.165795	-0.603093	0.546447	0.933081
neg_control_33	neg	784.221	-0.121458	0.217308	-0.558919	0.576217	0.933081
neg_control_41	neg	1047.73	0.104184	0.175009	0.595308	0.551638	0.933081
neg_control_59	neg	546.123	-0.141738	0.263429	-0.53805	0.590542	0.933081
neg_control_60	neg	845.286	-0.0896739	0.16979	-0.528145	0.597398	0.933081
neg_control_78	neg	880.517	0.104848	0.17286	0.606546	0.544152	0.933081
neg_control_81	neg	714.689	0.128514	0.241695	0.531717	0.594922	0.933081
neg_control_86	neg	1072.14	-0.10239	0.18066	-0.566752	0.570882	0.933081
NFYC_4_u	NFYC	431.289	-0.130455	0.215015	-0.606727	0.544032	0.933081
NIPBL_4_u	NIPBL	954.802	-0.0992904	0.181584	-0.546801	0.584515	0.933081
NUP153_6_u	NUP153	507.73	-0.140772	0.268439	-0.524409	0.599994	0.933081
PAFAH1B1_6_u	PAFAH1B1	256.885	0.195849	0.368526	0.531439	0.595115	0.933081
RHAG_6_u	RHAG	488.161	-0.130195	0.221874	-0.586796	0.557341	0.933081
RHBG_5_u	RHBG	888.872	0.118133	0.196407	0.601472	0.547526	0.933081
RHCG_1_u	RHCG	991.195	-0.0845455	0.153184	-0.551919	0.581004	0.933081
RHCG_4_u	RHCG	1026.5	0.0994621	0.171999	0.578272	0.563081	0.933081
RPL13A_6_m7	RPL13A	252.487	0.165941	0.29125	0.569753	0.568845	0.933081
SAE1_2_u	SAE1	148.711	-0.219724	0.400109	-0.549162	0.582894	0.933081
SLC10A2_5_u	SLC10A2	644.505	0.128603	0.246253	0.522239	0.601504	0.933081
SLC10A2_6_u	SLC10A2	747.526	-0.094815	0.177065	-0.535481	0.592318	0.933081
SLC10A6_3_u	SLC10A6	556.954	-0.12375	0.215968	-0.572999	0.566645	0.933081
SLC10A7_4_u	SLC10A7	905.957	0.097107	0.186205	0.521506	0.602014	0.933081
SLC11A1_5_u	SLC11A1	658.632	-0.0993899	0.18824	-0.527996	0.597502	0.933081
SLC12A1_2_u	SLC12A1	1065.63	0.132504	0.214147	0.618753	0.536079	0.933081
SLC12A1_6_u	SLC12A1	1283.42	0.0891899	0.15648	0.569975	0.568695	0.933081
SLC12A3_5_u	SLC12A3	1171.42	0.0766381	0.144459	0.530519	0.595752	0.933081
SLC12A3_6_u	SLC12A3	833.781	0.102782	0.180285	0.57011	0.568603	0.933081
SLC12A4_1_u	SLC12A4	817.434	0.0981182	0.173576	0.565274	0.571887	0.933081
SLC12A6_5_u	SLC12A6	768.485	0.109432	0.179823	0.608555	0.542819	0.933081
SLC13A4_4_u	SLC13A4	1125.67	-0.117769	0.19957	-0.590115	0.555113	0.933081
SLC14A1_1_a2	SLC14A1	831.943	-0.100932	0.193008	-0.522944	0.601014	0.933081
SLC14A1_5_a2	SLC14A1	891.922	0.103528	0.174916	0.591874	0.553935	0.933081
SLC14A2_2_u	SLC14A2	1183.94	-0.0992391	0.170162	-0.583202	0.559757	0.933081
SLC16A3_4_u	SLC16A3	743.602	0.103527	0.195946	0.528347	0.597258	0.933081
SLC17A3_2_u	SLC17A3	669.217	-0.126097	0.234786	-0.53707	0.591219	0.933081
SLC17A6_6_u	SLC17A6	667.011	0.0992104	0.189703	0.522979	0.600989	0.933081
SLC17A7_4_u	SLC17A7	412.95	0.16052	0.261538	0.613754	0.539378	0.933081
SLC17A8_1_u	SLC17A8	687.231	0.14202	0.268244	0.529444	0.596497	0.933081
SLC17A9_2_u	SLC17A9	740.404	0.0960024	0.178841	0.536803	0.591404	0.933081
SLC18B1_5_u	SLC18B1	1174.33	0.114484	0.196915	0.581384	0.560982	0.933081
SLC1A2_6_u	SLC1A2	968.502	0.0742813	0.14063	0.528205	0.597357	0.933081
SLC1A5_6_u	SLC1A5	708.91	-0.142633	0.238118	-0.599002	0.549171	0.933081
SLC22A1_6_u	SLC22A1	379.801	-0.13933	0.232886	-0.598278	0.549655	0.933081
SLC22A10_2_u	SLC22A10	884.324	0.10777	0.189429	0.568919	0.569411	0.933081
SLC22A15_1_u	SLC22A15	679.544	0.133023	0.214642	0.619741	0.535429	0.933081
SLC22A24_6_a2	SLC22A24	844.833	0.108209	0.18869	0.573477	0.566322	0.933081
SLC22A25_5_a2	SLC22A25	1164.85	0.10019	0.162853	0.615219	0.53841	0.933081
SLC22A5_2_u	SLC22A5	538.432	-0.125263	0.210464	-0.595175	0.551726	0.933081
SLC22A5_4_u	SLC22A5	787.308	0.0956404	0.165136	0.57916	0.562481	0.933081
SLC22A9_6_u	SLC22A9	808.882	-0.106821	0.192647	-0.55449	0.579244	0.933081
SLC23A1_4_u	SLC23A1	1295.93	0.0722963	0.13007	0.555826	0.57833	0.933081
SLC24A3_5_u	SLC24A3	724.085	-0.111766	0.182572	-0.612171	0.540424	0.933081
SLC25A1_4_u	SLC25A1	1116.85	0.0940779	0.163809	0.574314	0.565756	0.933081
SLC25A1_5_u	SLC25A1	651.921	-0.120515	0.204463	-0.589422	0.555578	0.933081
SLC25A10_1_a2	SLC25A10	636.113	0.122747	0.199426	0.615504	0.538222	0.933081
SLC25A11_5_u	SLC25A11	512.63	-0.112102	0.212639	-0.527196	0.598057	0.933081
SLC25A12_1_u	SLC25A12	556.025	0.11693	0.217556	0.537472	0.590941	0.933081
SLC25A14_2_u	SLC25A14	1303.8	0.0805311	0.150625	0.534645	0.592895	0.933081
SLC25A18_6_a2	SLC25A18	1055.59	0.0995332	0.177555	0.560576	0.575087	0.933081
SLC25A19_6_u	SLC25A19	669.349	-0.103801	0.198493	-0.522944	0.601013	0.933081
SLC25A1P5_4_a2	SLC25A1P5	508.601	0.128369	0.2366	0.542556	0.587436	0.933081
SLC25A1P5_6_a2	SLC25A1P5	1197	-0.0866496	0.149121	-0.581067	0.561195	0.933081
SLC25A20_1_u	SLC25A20	1704.99	-0.0677798	0.112617	-0.601862	0.547266	0.933081
SLC25A23_4_u	SLC25A23	1149.82	-0.100676	0.16993	-0.592458	0.553544	0.933081
SLC25A24_3_u	SLC25A24	805.733	0.10179	0.174436	0.583537	0.559532	0.933081
SLC25A29_5_a2	SLC25A29	359.942	-0.146593	0.255383	-0.574014	0.565958	0.933081
SLC25A3_5_u	SLC25A3	240.556	-0.168297	0.310825	-0.541454	0.588195	0.933081
SLC25A34_2_a2	SLC25A34	947.033	0.09146	0.165776	0.55171	0.581147	0.933081
SLC25A35_6_u	SLC25A35	985.028	-0.0941038	0.166131	-0.566442	0.571093	0.933081
SLC25A38_2_u	SLC25A38	1486.78	0.0686478	0.127835	0.537005	0.591264	0.933081
SLC25A40_3_u	SLC25A40	1167.83	0.114619	0.208978	0.548473	0.583367	0.933081
SLC25A40_4_u	SLC25A40	905.415	-0.102708	0.185528	-0.553602	0.579851	0.933081
SLC25A43_4_u	SLC25A43	561.6	-0.14406	0.256611	-0.561393	0.574529	0.933081
SLC25A47_2_u	SLC25A47	1195.44	0.111418	0.194976	0.571446	0.567697	0.933081
SLC25A48_2_u	SLC25A48	908.8	-0.11362	0.208189	-0.545754	0.585235	0.933081
SLC25A5_4_u	SLC25A5	827.94	0.0988762	0.185364	0.533415	0.593746	0.933081
SLC25A52_5_u	SLC25A52	503.409	-0.120263	0.225595	-0.533093	0.593969	0.933081
SLC26A10_4_u	SLC26A10	702.199	0.147162	0.254637	0.577928	0.563313	0.933081
SLC26A3_5_u	SLC26A3	1060.36	-0.0880227	0.161302	-0.5457	0.585272	0.933081
SLC26A4_6_u	SLC26A4	954.23	-0.0968373	0.170374	-0.568382	0.569776	0.933081
SLC26A5_3_u	SLC26A5	1019.86	-0.0944612	0.169303	-0.557942	0.576884	0.933081
SLC26A6_1_u	SLC26A6	590.891	-0.110045	0.202803	-0.54262	0.587391	0.933081
SLC26A6_6_u	SLC26A6	824.208	0.100765	0.185745	0.542492	0.58748	0.933081
SLC26A7_3_u	SLC26A7	1266.7	-0.0861643	0.162012	-0.531838	0.594838	0.933081
SLC26A9_1_u	SLC26A9	1240.95	0.0877132	0.149261	0.587651	0.556767	0.933081
SLC27A2_3_a2	SLC27A2	566.678	0.101751	0.186025	0.546975	0.584396	0.933081
SLC27A3_4_u	SLC27A3	269.886	0.203432	0.354076	0.574543	0.5656	0.933081
SLC27A4_4_u	SLC27A4	835.554	-0.0931932	0.159236	-0.585252	0.558378	0.933081
SLC27A6_2_u	SLC27A6	1476.09	0.0811546	0.155469	0.521997	0.601672	0.933081
SLC29A1_1_u	SLC29A1	525.58	-0.134149	0.239234	-0.560742	0.574973	0.933081
SLC2A1_5_u	SLC2A1	514.004	-0.127993	0.217452	-0.588606	0.556125	0.933081
SLC2A11_1_a2	SLC2A11	607.024	-0.141774	0.244631	-0.579541	0.562224	0.933081
SLC2A11_6_a2	SLC2A11	732.315	0.118058	0.222161	0.531407	0.595137	0.933081
SLC2A3P1_6_a2	SLC2A3P1	1501.87	0.0808297	0.138414	0.58397	0.559241	0.933081
SLC30A3_4_u	SLC30A3	690.996	0.106564	0.196284	0.542906	0.587194	0.933081
SLC30A5_3_u	SLC30A5	1382.17	0.0844306	0.144489	0.584341	0.558991	0.933081
SLC30A5_5_u	SLC30A5	490.251	-0.136227	0.255484	-0.533212	0.593887	0.933081
SLC30A5_6_u	SLC30A5	510.561	0.122235	0.227407	0.537515	0.590912	0.933081
SLC30A8_1_u	SLC30A8	1016.35	-0.0905769	0.154412	-0.586591	0.557478	0.933081
SLC30A8_5_u	SLC30A8	751.818	-0.124648	0.223162	-0.558555	0.576466	0.933081
SLC30A9_5_u	SLC30A9	985.537	-0.0910469	0.17007	-0.535351	0.592407	0.933081
SLC34A3_4_u	SLC34A3	1514.89	0.0758659	0.14049	0.540008	0.589192	0.933081
SLC35A4_6_a2	SLC35A4	451.012	0.139436	0.233875	0.596197	0.551043	0.933081
SLC35B1_2_u	SLC35B1	161.523	0.305244	0.512264	0.595873	0.55126	0.933081
SLC35B3_2_u	SLC35B3	947.411	0.092646	0.152715	0.606661	0.544076	0.933081
SLC35B4_1_u	SLC35B4	725.173	-0.117256	0.212336	-0.552216	0.5808	0.933081
SLC35D1_2_u	SLC35D1	380.09	0.126282	0.237126	0.532552	0.594344	0.933081
SLC35D2_1_u	SLC35D2	772.427	-0.100049	0.190637	-0.524813	0.599714	0.933081
SLC35D2_4_u	SLC35D2	644.615	-0.110347	0.184192	-0.59909	0.549113	0.933081
SLC35E1P1_2_a2	SLC35E1P1	1181.37	-0.104406	0.173325	-0.602372	0.546926	0.933081
SLC35E4_6_u	SLC35E4	1251.93	0.0856558	0.160836	0.532565	0.594335	0.933081
SLC35F3_4_u	SLC35F3	614.791	0.119459	0.226456	0.527514	0.597836	0.933081
SLC35F5_6_u	SLC35F5	541.091	0.11305	0.207885	0.54381	0.586572	0.933081
SLC35G1_4_u	SLC35G1	549.933	-0.114684	0.218914	-0.523878	0.600363	0.933081
SLC35G2_3_a2	SLC35G2	1250.79	0.0861062	0.143349	0.600675	0.548056	0.933081
SLC35G2_5_a2	SLC35G2	1006.06	0.0941733	0.177556	0.530387	0.595843	0.933081
SLC36A1_2_u	SLC36A1	625.104	-0.11944	0.202296	-0.59042	0.554909	0.933081
SLC36A1_4_u	SLC36A1	1040.53	-0.0897476	0.153895	-0.583174	0.559776	0.933081
SLC37A2_4_u	SLC37A2	393.258	0.180938	0.344235	0.525624	0.599149	0.933081
SLC38A1_6_u	SLC38A1	807.319	0.115772	0.195866	0.59108	0.554467	0.933081
SLC38A10_3_u	SLC38A10	798.431	-0.0924321	0.173862	-0.531642	0.594974	0.933081
SLC38A11_3_a2	SLC38A11	727.048	0.11914	0.209494	0.568702	0.569558	0.933081
SLC38A4_3_a2	SLC38A4	554.06	0.130921	0.230027	0.569157	0.56925	0.933081
SLC39A12_1_u	SLC39A12	1109.33	-0.0931236	0.174827	-0.532661	0.594268	0.933081
SLC39A5_5_u	SLC39A5	651.516	-0.146817	0.247435	-0.593355	0.552944	0.933081
SLC39A7_2_u	SLC39A7	387.838	0.13488	0.23764	0.567581	0.57032	0.933081
SLC41A1_5_u	SLC41A1	265.767	0.167941	0.291896	0.575346	0.565057	0.933081
SLC43A3_5_u	SLC43A3	616.122	0.136773	0.222603	0.614428	0.538933	0.933081
SLC44A3_1_a2	SLC44A3	842.246	0.101554	0.172533	0.588609	0.556123	0.933081
SLC44A3_5_a2	SLC44A3	493.786	0.12363	0.236358	0.523062	0.600931	0.933081
SLC45A1_3_u	SLC45A1	1135.26	-0.108735	0.177976	-0.610952	0.541231	0.933081
SLC45A2_6_u	SLC45A2	383.47	-0.133883	0.239214	-0.55968	0.575698	0.933081
SLC46A2_2_u	SLC46A2	577.137	0.132849	0.224563	0.591586	0.554128	0.933081
SLC46A3_6_u	SLC46A3	952.711	-0.102948	0.18457	-0.55777	0.577002	0.933081
SLC47A1_6_u	SLC47A1	591.638	-0.146882	0.251371	-0.584324	0.559002	0.933081
SLC4A2_3_u	SLC4A2	682.448	0.11069	0.191233	0.578825	0.562707	0.933081
SLC4A3_6_u	SLC4A3	950.142	-0.0840704	0.15487	-0.542845	0.587236	0.933081
SLC50A1_6_u	SLC50A1	676.979	-0.12549	0.219509	-0.571685	0.567535	0.933081
SLC51A_4_a2	SLC51A	474.01	-0.164126	0.267741	-0.613002	0.539875	0.933081
SLC52A1_1_u	SLC52A1	595.313	-0.111683	0.210857	-0.529662	0.596346	0.933081
SLC52A3_3_u	SLC52A3	1759.98	-0.0679501	0.119013	-0.570947	0.568036	0.933081
SLC5A1_1_u	SLC5A1	677.626	0.093083	0.174058	0.534781	0.592801	0.933081
SLC5A10_4_a2	SLC5A10	680.498	-0.120375	0.211337	-0.569588	0.568957	0.933081
SLC5A12_2_u	SLC5A12	1483.66	0.0745799	0.141671	0.52643	0.598589	0.933081
SLC5A2_5_a2	SLC5A2	641.018	-0.150438	0.251221	-0.598828	0.549287	0.933081
SLC5A9_2_u	SLC5A9	1070.69	-0.0965054	0.170438	-0.566219	0.571245	0.933081
SLC6A1_3_a2	SLC6A1	819.513	0.126544	0.230572	0.548827	0.583124	0.933081
SLC6A14_4_u	SLC6A14	656.856	-0.101902	0.180379	-0.564932	0.57212	0.933081
SLC6A16_2_u	SLC6A16	974.515	0.084309	0.159489	0.52862	0.597069	0.933081
SLC6A16_4_u	SLC6A16	832.209	-0.100581	0.185032	-0.543584	0.586727	0.933081
SLC6A18_5_u	SLC6A18	856.906	0.11142	0.201394	0.553244	0.580096	0.933081
SLC6A20_2_u	SLC6A20	865.555	-0.112812	0.197034	-0.572552	0.566948	0.933081
SLC6A20_6_u	SLC6A20	1050.61	-0.109849	0.202551	-0.54233	0.587591	0.933081
SLC6A9_3_u	SLC6A9	1042.18	0.0891053	0.144854	0.615138	0.538463	0.933081
SLC7A3_6_u	SLC7A3	776.332	-0.115386	0.21053	-0.548074	0.583641	0.933081
SLC7A4_3_a2	SLC7A4	499.264	0.124574	0.237735	0.524006	0.600274	0.933081
SLC7A4_5_a2	SLC7A4	1070.29	-0.083304	0.148232	-0.561984	0.574127	0.933081
SLC7A5_6_m2	SLC7A5	335.322	-0.151283	0.283607	-0.533425	0.59374	0.933081
SLC7A5P1_2_a2	SLC7A5P1	1114.26	-0.0885702	0.152448	-0.580988	0.561248	0.933081
SLC7A7_3_u	SLC7A7	767.729	-0.113138	0.202925	-0.557537	0.577161	0.933081
SLC7A7_5_u	SLC7A7	729.166	0.127815	0.209207	0.610951	0.541232	0.933081
SLC8A1_5_u	SLC8A1	1058.09	0.082206	0.143248	0.573872	0.566055	0.933081
SLC8B1_2_u	SLC8B1	877.952	-0.116288	0.211009	-0.551103	0.581563	0.933081
SLC9A3_6_u	SLC9A3	914.3	0.101012	0.163745	0.616888	0.537309	0.933081
SLC9A4_5_u	SLC9A4	844.154	-0.0981144	0.179527	-0.546515	0.584712	0.933081
SLC9A7_3_u	SLC9A7	927.453	0.0866782	0.165648	0.523268	0.600788	0.933081
SLC9B1_6_u	SLC9B1	615.252	-0.13845	0.228215	-0.606665	0.544073	0.933081
SLC9C1_6_u	SLC9C1	1050.58	0.0836175	0.142539	0.586628	0.557454	0.933081
SLC9C2_2_u	SLC9C2	648.3	-0.108015	0.202082	-0.53451	0.592989	0.933081
SLCO1A2_1_u	SLCO1A2	520.938	0.175725	0.288008	0.610141	0.541769	0.933081
SLCO1A2_2_u	SLCO1A2	953.535	-0.110331	0.183487	-0.601305	0.547637	0.933081
SLCO1C1_2_u	SLCO1C1	877.079	0.0929028	0.152053	0.610989	0.541207	0.933081
SLCO3A1_2_u	SLCO3A1	1281.76	-0.0767448	0.13204	-0.581224	0.56109	0.933081
SLCO3A1_4_u	SLCO3A1	996.452	0.113759	0.185586	0.612969	0.539897	0.933081
SLCO4A1_5_u	SLCO4A1	947.13	0.0923542	0.161746	0.570983	0.568011	0.933081
SLCO4C1_2_u	SLCO4C1	744.553	0.103959	0.172784	0.601672	0.547392	0.933081
SLCO5A1_2_u	SLCO5A1	490.431	-0.118667	0.209169	-0.567327	0.570492	0.933081
U2AF2_1_u	U2AF2	621.974	0.116541	0.199917	0.582945	0.55993	0.933081
VMP1_4_u	VMP1	990.484	-0.101201	0.173233	-0.584189	0.559093	0.933081
VPS13D_6_u	VPS13D	344.019	-0.17313	0.314651	-0.550229	0.582162	0.933081
SLC4A1_2_u	SLC4A1	723.167	-0.0995513	0.175557	-0.56706	0.570673	0.933081
SLC4A11_2_u	SLC4A11	1333.97	0.083154	0.160116	0.519335	0.603527	0.934344
SLC13A2_6_a2	SLC13A2	702.666	0.0964224	0.186377	0.517352	0.604911	0.935381
SLC22A11_3_u	SLC22A11	531.575	-0.107949	0.20847	-0.517816	0.604587	0.935381
SLC10A7_2_u	SLC10A7	826.406	-0.0919961	0.178703	-0.514798	0.606694	0.937586
SLC45A2_1_u	SLC45A2	1176.88	0.0755508	0.146906	0.51428	0.607056	0.937593
SLC24A1_6_u	SLC24A1	610.837	-0.110427	0.215002	-0.513609	0.607525	0.937764
NBAS_5_u	NBAS	760.346	0.100669	0.197038	0.510914	0.609411	0.938051
SLC19A1_6_u	SLC19A1	945.47	-0.0962974	0.189776	-0.507428	0.611855	0.938051
SLC23A3_6_a2	SLC23A3	573.147	0.116189	0.228088	0.509406	0.610468	0.938051
SLC25A15_6_u	SLC25A15	778.431	0.0902447	0.177178	0.509344	0.610511	0.938051
SLC2A13_5_u	SLC2A13	655.599	0.0901201	0.177475	0.50779	0.611601	0.938051
SLC30A8_3_u	SLC30A8	768.598	0.0956561	0.186538	0.512797	0.608093	0.938051
SLC35G4_3_u	SLC35G4	402.742	0.131376	0.257621	0.509957	0.610082	0.938051
SLC39A8_3_u	SLC39A8	749.529	0.0981155	0.193635	0.506703	0.612364	0.938051
SLC6A14_3_u	SLC6A14	731.119	-0.102121	0.201442	-0.506949	0.61219	0.938051
SLC6A7_1_u	SLC6A7	804.275	-0.0846383	0.165793	-0.510506	0.609697	0.938051
SLC7A7_4_u	SLC7A7	725.822	0.128973	0.253631	0.508504	0.6111	0.938051
SLC8B1_4_u	SLC8B1	654.011	-0.116501	0.22935	-0.507962	0.61148	0.938051
SLC9A3_3_u	SLC9A3	934.197	-0.0801367	0.156467	-0.512164	0.608536	0.938051
neg_control_97	neg	1031.69	-0.0767458	0.151953	-0.505062	0.613515	0.938392
SLC16A12_6_u	SLC16A12	428.908	0.117704	0.233715	0.503622	0.614527	0.938392
SLC19A3_3_u	SLC19A3	767.753	-0.0821313	0.163177	-0.503327	0.614735	0.938392
SLC26A9_4_u	SLC26A9	799.237	-0.0940317	0.186419	-0.504411	0.613973	0.938392
SLCO4C1_6_u	SLCO4C1	1376.96	0.0687918	0.136257	0.504867	0.613652	0.938392
URI1_3_u	URI1	1142.98	-0.0997208	0.198022	-0.503585	0.614553	0.938392
SLC25A23_6_u	SLC25A23	1029.72	-0.0694669	0.138882	-0.500188	0.616942	0.939028
SLC37A1_5_u	SLC37A1	774.386	-0.0909431	0.181598	-0.500793	0.616516	0.939028
SLC3A1_4_u	SLC3A1	1074.84	-0.0907278	0.181122	-0.500922	0.616426	0.939028
SLC4A9_6_u	SLC4A9	525.225	0.121256	0.241823	0.501425	0.616072	0.939028
SLC9B1_5_u	SLC9B1	535.978	0.117467	0.234702	0.500492	0.616729	0.939028
CEP85_6_u	CEP85	681.07	0.112438	0.226084	0.49733	0.618956	0.939085
SLC12A6_1_a2	SLC12A6	1521.32	-0.0612178	0.123367	-0.496225	0.619735	0.939085
SLC22A4_3_a2	SLC22A4	1226.45	-0.0706539	0.14198	-0.497631	0.618744	0.939085
SLC25A14_1_u	SLC25A14	1160.49	0.0824059	0.165477	0.49799	0.618491	0.939085
SLC35D3_3_u	SLC35D3	968.445	0.0941034	0.188685	0.498733	0.617968	0.939085
SLC4A8_4_u	SLC4A8	581.69	0.107296	0.216294	0.496068	0.619846	0.939085
SLC5A7_5_u	SLC5A7	825.367	-0.0944117	0.189128	-0.499196	0.617641	0.939085
SLC6A5_5_u	SLC6A5	561.984	0.100534	0.202415	0.49667	0.619422	0.939085
SLC14A2_6_u	SLC14A2	1027.43	0.076508	0.154499	0.4952	0.620459	0.939204
SLC16A12_3_u	SLC16A12	1207.64	0.0821925	0.166319	0.494184	0.621176	0.939204
SLC35F6_4_a2	SLC35F6	1012.02	0.0889106	0.180008	0.493926	0.621358	0.939204
SLC35F6_5_a2	SLC35F6	1042.25	-0.0848222	0.171565	-0.494403	0.621022	0.939204
SLC12A1_1_u	SLC12A1	878.046	0.078403	0.159225	0.492404	0.622433	0.939745
SLC1A7_3_a2	SLC1A7	1148.86	0.0663871	0.134793	0.49251	0.622359	0.939745
RPL13A_1_m2a2	RPL13A	500.181	-0.101236	0.206006	-0.491422	0.623128	0.939999
SLC39A8_2_u	SLC39A8	568.507	-0.105525	0.215096	-0.490594	0.623714	0.939999
SLC6A9_4_u	SLC6A9	467.773	-0.124601	0.254217	-0.490138	0.624036	0.939999
SLC8B1_6_u	SLC8B1	688.686	-0.0908467	0.185232	-0.490448	0.623817	0.939999
SLC16A1_2_u	SLC16A1	938.068	0.0952548	0.194965	0.488574	0.625143	0.941126
FLVCR2_6_u	FLVCR2	619.119	-0.124159	0.255812	-0.485353	0.627426	0.941224
MTCH1_3_u	MTCH1	485.76	-0.128094	0.271146	-0.472416	0.63663	0.941224
SLC12A2_5_u	SLC12A2	770.799	0.0975309	0.204409	0.477137	0.633265	0.941224
SLC12A3_1_u	SLC12A3	716.05	-0.0806201	0.170236	-0.473578	0.635801	0.941224
SLC12A9_5_u	SLC12A9	640.249	-0.112947	0.232628	-0.485527	0.627302	0.941224
SLC15A1_2_u	SLC15A1	1286.25	0.0866235	0.178501	0.485284	0.627475	0.941224
SLC15A3_1_u	SLC15A3	683.057	-0.0933624	0.197639	-0.472388	0.63665	0.941224
SLC16A5_6_u	SLC16A5	1044.94	0.0804323	0.1681	0.478478	0.63231	0.941224
SLC17A7_1_u	SLC17A7	334.148	0.149318	0.309178	0.482954	0.629129	0.941224
SLC19A3_6_u	SLC19A3	635.26	0.0975591	0.203455	0.479511	0.631575	0.941224
SLC1A3_6_a2	SLC1A3	843.409	-0.0888772	0.185415	-0.479341	0.631696	0.941224
SLC22A12_5_u	SLC22A12	1648.55	-0.0765453	0.160262	-0.477626	0.632916	0.941224
SLC22A14_1_u	SLC22A14	773.439	-0.0899336	0.189483	-0.474627	0.635053	0.941224
SLC22A14_6_u	SLC22A14	1034.78	0.0719067	0.152014	0.473027	0.636194	0.941224
SLC25A17_12_u	SLC25A17	552.908	0.0907994	0.186307	0.487364	0.626001	0.941224
SLC25A48_5_u	SLC25A48	961.441	0.0723734	0.152213	0.475476	0.634448	0.941224
SLC26A1_4_a2	SLC26A1	1237.66	0.0669073	0.138031	0.484727	0.62787	0.941224
SLC26A5_1_u	SLC26A5	1075.4	0.0774284	0.158866	0.487381	0.625989	0.941224
SLC2A8_7_u	SLC2A8	952.869	-0.0723101	0.152125	-0.475332	0.63455	0.941224
SLC2A8_9_u	SLC2A8	731.683	0.102063	0.212025	0.481374	0.630251	0.941224
SLC30A5_4_u	SLC30A5	962.901	-0.0899933	0.187746	-0.479335	0.6317	0.941224
SLC30A6_5_u	SLC30A6	799.833	0.0917039	0.191256	0.479484	0.631594	0.941224
SLC30A7_2_u	SLC30A7	925.377	0.0902889	0.188116	0.479965	0.631252	0.941224
SLC35A4_3_a2	SLC35A4	760.778	-0.0840599	0.173654	-0.484066	0.628339	0.941224
SLC35B1_5_u	SLC35B1	172.657	-0.191802	0.405078	-0.473495	0.63586	0.941224
SLC35E4_5_u	SLC35E4	947.517	0.0921536	0.195109	0.472318	0.636699	0.941224
SLC37A3_2_u	SLC37A3	1138.94	0.084015	0.175429	0.478911	0.632002	0.941224
SLC6A20_1_u	SLC6A20	1371.85	0.0686553	0.145077	0.473234	0.636046	0.941224
SLC6A4_6_u	SLC6A4	771.258	-0.0861669	0.182406	-0.472392	0.636647	0.941224
SLC7A4_4_a2	SLC7A4	560.247	-0.119744	0.246413	-0.485946	0.627005	0.941224
SLC9A7P1_6_u	SLC9A7P1	885.471	-0.0820548	0.172528	-0.475602	0.634358	0.941224
SLCO2A1_4_u	SLCO2A1	897.005	0.0704508	0.148295	0.475072	0.634736	0.941224
SLC16A9_1_u	SLC16A9	818.299	0.0835529	0.178609	0.467798	0.639929	0.942261
SLC20A2_6_u	SLC20A2	1101.07	0.0733325	0.156536	0.468471	0.639448	0.942261
SLC25A6_5_u	SLC25A6	561.846	-0.129142	0.276594	-0.4669	0.640571	0.942261
SLC29A3_2_u	SLC29A3	978.52	-0.0869551	0.186212	-0.466968	0.640523	0.942261
SLC29A3_5_u	SLC29A3	677.859	0.100505	0.215763	0.465811	0.641351	0.942261
SLC35A4_1_a2	SLC35A4	969.303	0.070778	0.151948	0.465804	0.641356	0.942261
SLC36A4_3_u	SLC36A4	926.533	-0.0912061	0.195337	-0.466916	0.64056	0.942261
SLC37A3_1_u	SLC37A3	804.625	0.102401	0.21849	0.468675	0.639302	0.942261
SLC43A3_6_u	SLC43A3	627.553	0.0929676	0.19941	0.466212	0.641064	0.942261
SLC6A13_3_u	SLC6A13	930.776	-0.0882581	0.189287	-0.466266	0.641025	0.942261
SLC9A2_2_u	SLC9A2	1061.56	-0.0729458	0.155634	-0.468701	0.639283	0.942261
SLC35E2B_2_u	SLC35E2B	523.367	0.093521	0.201414	0.464322	0.642417	0.943291
NIPBL_5_u	NIPBL	390.891	0.11664	0.251877	0.463085	0.643303	0.943641
SLC45A1_5_u	SLC45A1	468.608	-0.120463	0.260187	-0.462985	0.643375	0.943641
SLC26A11_5_u	SLC26A11	962.298	-0.0886024	0.192006	-0.461457	0.644471	0.943714
SLC2A14_2_u	SLC2A14	634.351	0.0982172	0.212797	0.461553	0.644402	0.943714
SLC6A19_6_u	SLC6A19	867.557	0.0824056	0.178596	0.461409	0.644505	0.943714
SLC35E1_4_a2	SLC35E1	694.954	-0.114391	0.248329	-0.460644	0.645054	0.943991
SLC37A2_2_u	SLC37A2	1366.82	-0.0572147	0.124363	-0.460063	0.645471	0.944074
MTCH1_6_u	MTCH1	1026.69	0.0852858	0.195139	0.437051	0.662075	0.944633
neg_control_42	neg	749.021	-0.0772377	0.170138	-0.453971	0.649849	0.944633
neg_control_64	neg	967.45	-0.0769594	0.172662	-0.445724	0.655797	0.944633
RPTOR_3_u	RPTOR	412.465	-0.0964164	0.224447	-0.429573	0.667506	0.944633
SLC11A2_5_u	SLC11A2	973.532	-0.0695744	0.154143	-0.451364	0.651728	0.944633
SLC12A4_3_u	SLC12A4	367.902	0.116453	0.270735	0.430138	0.667095	0.944633
SLC12A9_1_u	SLC12A9	508.18	-0.08973	0.205103	-0.437488	0.661758	0.944633
SLC14A1_4_a2	SLC14A1	561.618	-0.0864468	0.194855	-0.443647	0.657297	0.944633
SLC15A2_1_u	SLC15A2	1120.95	0.0717525	0.159446	0.450012	0.652702	0.944633
SLC15A3_5_u	SLC15A3	689.943	-0.0886554	0.20452	-0.43348	0.664666	0.944633
SLC15A3_6_u	SLC15A3	878.812	-0.0720915	0.16396	-0.43969	0.660161	0.944633
SLC16A11_1_u	SLC16A11	1405.04	-0.0648134	0.148291	-0.437068	0.662062	0.944633
SLC16A4_6_a2	SLC16A4	1176.51	0.0700719	0.162045	0.432423	0.665434	0.944633
SLC17A9_3_u	SLC17A9	607.353	-0.11597	0.257014	-0.45122	0.651831	0.944633
SLC18A1_6_u	SLC18A1	482.812	-0.111197	0.253397	-0.438825	0.660789	0.944633
SLC18B1_4_u	SLC18B1	1268.02	0.0625112	0.137397	0.454966	0.649134	0.944633
SLC22A1_5_u	SLC22A1	1501.26	0.0551569	0.128983	0.427631	0.66892	0.944633
SLC22A24_3_a2	SLC22A24	817.939	0.0774904	0.18023	0.429952	0.66723	0.944633
SLC22A4_6_a2	SLC22A4	730.571	0.0849826	0.186434	0.455833	0.64851	0.944633
SLC23A2_6_u	SLC23A2	684.203	-0.07564	0.176635	-0.428227	0.668486	0.944633
SLC25A19_5_u	SLC25A19	552.299	0.0874478	0.200695	0.435725	0.663036	0.944633
SLC25A26_1_u	SLC25A26	1114.6	-0.0717141	0.158104	-0.453588	0.650125	0.944633
SLC25A6_6_u	SLC25A6	921.601	0.0721207	0.164509	0.438399	0.661097	0.944633
SLC26A1_3_a2	SLC26A1	683.069	-0.0934761	0.216295	-0.432169	0.665618	0.944633
SLC26A6_3_u	SLC26A6	813.771	0.0918066	0.203615	0.450883	0.652074	0.944633
SLC26A9_6_u	SLC26A9	823.127	0.0885206	0.197439	0.448343	0.653905	0.944633
SLC2A6_3_u	SLC2A6	695.235	-0.109787	0.251293	-0.436889	0.662192	0.944633
SLC2A8_1_u	SLC2A8	418.617	-0.10355	0.229369	-0.451457	0.65166	0.944633
SLC32A1_6_u	SLC32A1	1166.39	0.0864537	0.196826	0.439239	0.660488	0.944633
SLC35B3_4_u	SLC35B3	991.851	-0.0665262	0.153373	-0.433755	0.664466	0.944633
SLC35E1_5_a2	SLC35E1	1130.04	-0.069491	0.153367	-0.453103	0.650475	0.944633
SLC35E3_6_u	SLC35E3	757.948	0.0865598	0.20173	0.429087	0.66786	0.944633
SLC35F3_6_u	SLC35F3	875.745	-0.0720115	0.164051	-0.438958	0.660692	0.944633
SLC35G5_5_u	SLC35G5	381.736	0.10612	0.234812	0.451933	0.651317	0.944633
SLC37A4_2_u	SLC37A4	643.964	0.0776119	0.173762	0.446657	0.655122	0.944633
SLC38A10_2_u	SLC38A10	751.356	-0.096136	0.211521	-0.454498	0.64947	0.944633
SLC38A11_2_a2	SLC38A11	1021.43	0.0697669	0.161575	0.431793	0.665892	0.944633
SLC38A8_3_u	SLC38A8	1168.17	0.0660076	0.145712	0.452999	0.650549	0.944633
SLC39A1_1_u	SLC39A1	508.504	-0.100032	0.223715	-0.447141	0.654773	0.944633
SLC39A11_6_u	SLC39A11	836.576	0.0917372	0.209099	0.438727	0.660859	0.944633
SLC39A3_4_a2	SLC39A3	1063.05	-0.0670962	0.148883	-0.450665	0.652231	0.944633
SLC39A7_6_u	SLC39A7	514.397	-0.0916338	0.210074	-0.436197	0.662694	0.944633
SLC39A9_4_u	SLC39A9	465.375	-0.107316	0.240671	-0.445903	0.655667	0.944633
SLC44A1_4_u	SLC44A1	705.956	0.0870181	0.201912	0.430971	0.666489	0.944633
SLC45A2_2_u	SLC45A2	1343.07	-0.0568401	0.129185	-0.439991	0.659943	0.944633
SLC4A4_6_u	SLC4A4	545.995	-0.0883778	0.204567	-0.432025	0.665724	0.944633
SLC52A1_2_u	SLC52A1	474.769	-0.116554	0.260222	-0.447902	0.654224	0.944633
SLC52A1_3_u	SLC52A1	1019.83	-0.0894136	0.205815	-0.434438	0.663971	0.944633
SLC5A11_3_u	SLC5A11	1033.59	-0.0667645	0.155236	-0.430084	0.667135	0.944633
SLC5A3_3_a2	SLC5A3	363.32	0.12081	0.280875	0.43012	0.667108	0.944633
SLC5A9_3_u	SLC5A9	801.095	0.075688	0.174939	0.432653	0.665267	0.944633
SLC6A12_2_u	SLC6A12	1314.48	-0.0683193	0.159759	-0.427639	0.668914	0.944633
SLC6A18_3_u	SLC6A18	605.411	-0.11138	0.24992	-0.445661	0.655842	0.944633
SLC6A20_5_u	SLC6A20	662.896	0.111202	0.259574	0.428402	0.668358	0.944633
SLC6A7_5_u	SLC6A7	941.853	-0.0803617	0.177651	-0.452357	0.651012	0.944633
SLC7A13_1_u	SLC7A13	836.194	-0.0808885	0.1778	-0.454942	0.649151	0.944633
SLC7A9_2_u	SLC7A9	735.836	0.11018	0.244367	0.45088	0.652076	0.944633
SLC8B1_3_u	SLC8B1	1001.91	0.063422	0.144349	0.439366	0.660397	0.944633
SLC9A4_6_u	SLC9A4	637.9	-0.0932877	0.214895	-0.434108	0.66421	0.944633
SLC9A7_4_u	SLC9A7	978.914	0.0641334	0.145511	0.440745	0.659398	0.944633
SLC9A9_1_u	SLC9A9	981.797	0.0778	0.18026	0.431598	0.666034	0.944633
VMP1_3_u	VMP1	317.425	-0.135207	0.300985	-0.449215	0.653276	0.944633
VPS13D_3_u	VPS13D	214.537	0.173013	0.394785	0.438246	0.661208	0.944633
SLCO1B7_1_a2	SLCO1B7	852.788	0.0680683	0.159162	0.427667	0.668894	0.944633
SLC2A1_3_u	SLC2A1	375.863	0.124094	0.291973	0.42502	0.670822	0.945061
SLC2A5_6_u	SLC2A5	569.814	-0.0851903	0.20057	-0.424741	0.671025	0.945061
SLC51A_6_a2	SLC51A	655.866	0.0830352	0.195416	0.424914	0.670899	0.945061
SLC8A1_3_u	SLC8A1	987.322	0.0652992	0.153263	0.42606	0.670064	0.945061
SLC9A2_5_u	SLC9A2	1128.13	-0.059764	0.140288	-0.42601	0.6701	0.945061
FLVCR2_1_u	FLVCR2	588.918	0.0905357	0.214862	0.421366	0.673488	0.945123
neg_control_56	neg	1581.29	-0.0627496	0.15049	-0.416967	0.676702	0.945123
neg_control_66	neg	1077.49	0.0625032	0.150285	0.415897	0.677485	0.945123
SLC10A1_1_u	SLC10A1	1248.06	-0.0578281	0.138428	-0.417748	0.676132	0.945123
SLC13A5_6_u	SLC13A5	695.152	-0.0825789	0.196162	-0.420972	0.673775	0.945123
SLC22A18_4_u	SLC22A18	882.446	-0.0672685	0.158871	-0.423417	0.671991	0.945123
SLC22A23_5_u	SLC22A23	508.979	0.125428	0.298942	0.419572	0.674798	0.945123
SLC22A6_4_u	SLC22A6	658.688	0.101013	0.243111	0.415501	0.677775	0.945123
SLC25A10_5_a2	SLC25A10	933.066	0.083924	0.198818	0.422115	0.672941	0.945123
SLC25A18_1_a2	SLC25A18	528.255	0.0970723	0.234017	0.414809	0.678282	0.945123
SLC25A40_6_u	SLC25A40	509.629	-0.0968313	0.23296	-0.415656	0.677662	0.945123
SLC2A4_3_a2	SLC2A4	754.157	0.0919665	0.217389	0.42305	0.672259	0.945123
SLC2A9_3_u	SLC2A9	1246.37	-0.0580863	0.138164	-0.420416	0.674182	0.945123
SLC30A10_3_u	SLC30A10	995.128	0.0804532	0.193806	0.415122	0.678053	0.945123
SLC30A10_4_u	SLC30A10	673.299	0.0810206	0.194559	0.416431	0.677095	0.945123
SLC35A1_3_a2	SLC35A1	572.368	0.0934823	0.224931	0.415604	0.6777	0.945123
SLC35G2_1_a2	SLC35G2	710.033	0.0778117	0.186047	0.418237	0.675774	0.945123
SLC38A1_5_u	SLC38A1	616.217	-0.0899845	0.215761	-0.417056	0.676638	0.945123
SLC6A8_4_u	SLC6A8	801.207	-0.0754568	0.178695	-0.422267	0.67283	0.945123
SLC7A3_3_u	SLC7A3	647.473	0.0867094	0.206997	0.418893	0.675294	0.945123
DIRC2_2_u	DIRC2	416.223	-0.0995068	0.243985	-0.40784	0.683391	0.945343
neg_control_111	neg	590.42	-0.0817703	0.203476	-0.401867	0.687782	0.945343
neg_control_44	neg	786.155	-0.0698021	0.17389	-0.401416	0.688114	0.945343
SLC11A2_2_u	SLC11A2	229.891	0.165313	0.408617	0.404566	0.685797	0.945343
SLC13A1_4_u	SLC13A1	911.739	0.0769389	0.187795	0.409697	0.682028	0.945343
SLC17A4_2_u	SLC17A4	901.595	-0.0809929	0.201369	-0.402211	0.687529	0.945343
SLC17A9_5_u	SLC17A9	734.259	-0.0809556	0.201481	-0.401802	0.68783	0.945343
SLC25A30_4_u	SLC25A30	1147.4	0.0597811	0.145682	0.410353	0.681547	0.945343
SLC25A31_2_u	SLC25A31	882.932	-0.0651154	0.158666	-0.410392	0.681519	0.945343
SLC25A37_2_u	SLC25A37	566.756	0.0814825	0.200387	0.406626	0.684283	0.945343
SLC30A3_1_u	SLC30A3	893.647	0.0712153	0.172304	0.413313	0.679378	0.945343
SLC35A5_2_u	SLC35A5	648.192	0.0983884	0.239956	0.410026	0.681787	0.945343
SLC35F2_4_u	SLC35F2	472.474	0.112085	0.274673	0.408066	0.683225	0.945343
SLC36A3_6_u	SLC36A3	1146.45	-0.0576763	0.143557	-0.401767	0.687855	0.945343
SLC39A13_3_u	SLC39A13	779.516	-0.0686185	0.168974	-0.40609	0.684676	0.945343
SLC39A8_4_u	SLC39A8	1389.44	0.0521745	0.128025	0.407535	0.683615	0.945343
SLC44A5_3_u	SLC44A5	1436.83	-0.0534418	0.131911	-0.405137	0.685377	0.945343
SLC45A1_6_u	SLC45A1	740.651	-0.0764506	0.186009	-0.411005	0.681069	0.945343
SLC46A3_2_u	SLC46A3	642.109	0.0862269	0.208669	0.413224	0.679442	0.945343
SLC4A4_5_u	SLC4A4	586.048	-0.0760773	0.189564	-0.401329	0.688178	0.945343
SLC50A1_5_u	SLC50A1	1157.82	-0.0554741	0.137517	-0.403399	0.686655	0.945343
SLC6A17_2_a2	SLC6A17	968.047	-0.072178	0.17852	-0.404314	0.685982	0.945343
SLC6A5_1_u	SLC6A5	464.045	0.119379	0.291529	0.409493	0.682178	0.945343
SLC7A10_6_u	SLC7A10	954.311	0.0624247	0.153724	0.406082	0.684682	0.945343
SLC7A4_2_u	SLC7A4	979.028	-0.062648	0.155854	-0.401966	0.687709	0.945343
SLC8B1_1_u	SLC8B1	913.469	-0.0735096	0.178902	-0.410893	0.681151	0.945343
SLC9A8_3_u	SLC9A8	833.956	0.0710609	0.172883	0.411035	0.681047	0.945343
SLC25A1P5_2_a2	SLC25A1P5	866.052	-0.0745029	0.186235	-0.400049	0.689121	0.946142
DIRC2_5_u	DIRC2	901.42	-0.0693113	0.177398	-0.390711	0.696011	0.946814
MTCH2_1_u	MTCH2	475.39	0.0947071	0.239939	0.394713	0.693054	0.946814
SLC10A3_6_u	SLC10A3	1243.1	0.0495793	0.126477	0.392003	0.695056	0.946814
SLC10A6_4_u	SLC10A6	552.969	-0.0825726	0.211257	-0.390862	0.695899	0.946814
SLC12A8_3_u	SLC12A8	535.607	0.102966	0.264354	0.3895	0.696907	0.946814
SLC16A14_2_u	SLC16A14	803.531	-0.065781	0.168654	-0.390036	0.69651	0.946814
SLC18A3_2_a2	SLC18A3	805.836	-0.0784726	0.198093	-0.396141	0.692001	0.946814
SLC28A1_3_u	SLC28A1	485.037	0.0793886	0.203979	0.389199	0.697129	0.946814
SLC28A3_2_u	SLC28A3	2323.74	-0.0519152	0.1318	-0.393892	0.693661	0.946814
SLC2A1_6_u	SLC2A1	617.811	-0.0757196	0.194842	-0.38862	0.697558	0.946814
SLC2A12_2_u	SLC2A12	762.328	0.0690873	0.17576	0.393077	0.694263	0.946814
SLC35B2_4_u	SLC35B2	529.275	0.098093	0.251726	0.389682	0.696772	0.946814
SLC35B2_6_u	SLC35B2	397.042	-0.0901942	0.230281	-0.39167	0.695302	0.946814
SLC38A3_6_u	SLC38A3	692.206	-0.0816979	0.205425	-0.397701	0.69085	0.946814
SLC39A1_3_u	SLC39A1	1562.3	0.0559627	0.142062	0.393932	0.693631	0.946814
SLC39A10_1_u	SLC39A10	746.674	-0.0859488	0.21776	-0.394694	0.693069	0.946814
SLC39A2_4_u	SLC39A2	452.365	-0.0959747	0.245098	-0.391576	0.695371	0.946814
SLC43A1_5_u	SLC43A1	776.032	0.0730917	0.185656	0.393693	0.693808	0.946814
SLC47A2_2_u	SLC47A2	533.035	-0.0881296	0.226503	-0.389088	0.697211	0.946814
SLC7A14_5_a2	SLC7A14	698.034	0.0846972	0.217384	0.389621	0.696817	0.946814
UCP3_5_u	UCP3	669.71	0.0779422	0.198894	0.391879	0.695148	0.946814
SLC15A5_1_u	SLC15A5	648.422	-0.0813234	0.20465	-0.397378	0.691089	0.946814
SLC46A1_1_a2	SLC46A1	865.265	-0.0693023	0.178571	-0.388093	0.697948	0.946853
SLC38A8_1_u	SLC38A8	819.191	-0.0711497	0.18425	-0.386159	0.699379	0.947814
SLC6A16_5_u	SLC6A16	510.242	0.0935751	0.242312	0.386176	0.699366	0.947814
SLC38A1_3_u	SLC38A1	991.378	0.0667941	0.173557	0.384854	0.700345	0.948633
SLC35G5_3_u	SLC35G5	449.855	-0.102545	0.267224	-0.38374	0.701171	0.948771
SLC38A2_6_u	SLC38A2	994.607	-0.0730805	0.19041	-0.383805	0.701123	0.948771
SLC9A6_6_u	SLC9A6	1126.11	-0.0545684	0.142591	-0.382691	0.701949	0.949333
SLC29A2_3_u	SLC29A2	806.044	0.0647918	0.169806	0.381564	0.702785	0.949974
SLC12A4_6_u	SLC12A4	667.383	-0.0669505	0.176275	-0.379807	0.704089	0.950266
SLC16A10_6_u	SLC16A10	860.595	-0.0707346	0.185883	-0.380532	0.70355	0.950266
SLC30A3_2_u	SLC30A3	1045.96	-0.0589944	0.155229	-0.380049	0.703909	0.950266
SLC10A6_2_u	SLC10A6	921.388	0.0608887	0.161357	0.377354	0.705911	0.950692
SLC16A6_3_a2	SLC16A6	1282.66	-0.0473175	0.125317	-0.377584	0.70574	0.950692
SLC1A7_2_a2	SLC1A7	874.594	0.0744217	0.197719	0.376401	0.706619	0.950692
SLC22A2_4_u	SLC22A2	811.219	-0.0817207	0.216299	-0.377814	0.705569	0.950692
SLC2A9_2_u	SLC2A9	959.043	0.0639345	0.169996	0.376093	0.706848	0.950692
SLC30A5_2_u	SLC30A5	616.596	0.0777528	0.205495	0.378369	0.705156	0.950692
SLC30A6_4_u	SLC30A6	1433.31	-0.0590922	0.157407	-0.375411	0.707355	0.950692
SLC31A2_5_a2	SLC31A2	90.3958	-0.173455	0.46256	-0.374988	0.707669	0.950692
SLC3A1_1_u	SLC3A1	873.311	0.0689732	0.183561	0.375752	0.707101	0.950692
SLC16A12_2_u	SLC16A12	1445.86	0.0484083	0.129326	0.374313	0.708172	0.95088
SLC30A9_6_u	SLC30A9	846.045	-0.0653738	0.175357	-0.372803	0.709295	0.951901
SLC2A5_1_u	SLC2A5	1402.05	0.064612	0.173683	0.37201	0.709885	0.952205
SLC4A8_5_u	SLC4A8	797.708	0.0712494	0.192418	0.370284	0.711171	0.952611
SLC6A1_6_u	SLC6A1	878.327	0.075599	0.204153	0.370306	0.711154	0.952611
SLC6A3_1_u	SLC6A3	1134.62	-0.0510861	0.138018	-0.37014	0.711278	0.952611
CTCF_1_u	CTCF	650.989	0.0790958	0.214014	0.369583	0.711693	0.952681
SLCO1B3_3_a2	SLCO1B3	680.773	-0.0711331	0.192952	-0.368656	0.712384	0.953118
SLC34A3_5_u	SLC34A3	923.872	0.0738765	0.201307	0.366984	0.713631	0.953327
SLC35A5_3_u	SLC35A5	953.698	0.0603531	0.164047	0.367902	0.712946	0.953327
SLC39A5_3_u	SLC39A5	1087.39	-0.0568073	0.154772	-0.367039	0.71359	0.953327
SLC17A2_6_u	SLC17A2	827.2	0.0621111	0.169479	0.366483	0.714005	0.95334
SLC17A1_5_u	SLC17A1	1288.37	0.0499689	0.136578	0.365863	0.714467	0.953472
RHCG_3_u	RHCG	1363.16	0.0637909	0.174906	0.364715	0.715324	0.953614
SLC24A1_5_u	SLC24A1	957.71	0.0644457	0.177119	0.363856	0.715966	0.953614
SLC33A1_6_u	SLC33A1	320.822	0.102524	0.281837	0.36377	0.716029	0.953614
SLC9A8_1_u	SLC9A8	594.588	0.0726039	0.199374	0.364159	0.715739	0.953614
NFYC_3_u	NFYC	333.488	0.110726	0.304821	0.36325	0.716418	0.953647
SLC25A51_3_a2	SLC25A51	761.039	0.0746553	0.20726	0.360201	0.718697	0.956195
SLC17A2_3_u	SLC17A2	883.667	-0.0705342	0.196598	-0.358774	0.719764	0.956644
SLCO1B3_6_a2	SLCO1B3	684.959	-0.0780858	0.217453	-0.359092	0.719526	0.956644
SLC23A2_2_u	SLC23A2	361.982	0.0882387	0.246324	0.358222	0.720177	0.956708
MFSD7_5_u	MFSD7	1000.74	0.0691431	0.194017	0.356376	0.721559	0.957231
NFYC_6_u	NFYC	786.506	0.0783049	0.220518	0.355095	0.722518	0.957231
SLC25A32_6_a2	SLC25A32	582.708	0.0817395	0.230732	0.354263	0.723142	0.957231
SLC25A4_3_u	SLC25A4	597.083	0.0793784	0.223487	0.355181	0.722454	0.957231
SLC37A3_5_u	SLC37A3	1155.14	0.0561633	0.158745	0.353795	0.723493	0.957231
SLC43A2_2_u	SLC43A2	1119.31	-0.052945	0.148342	-0.356912	0.721158	0.957231
SLC43A3_4_a2	SLC43A3	765.472	-0.0694422	0.196051	-0.354204	0.723186	0.957231
SLC52A2_3_u	SLC52A2	605.834	0.0887726	0.25015	0.354877	0.722682	0.957231
SLC25A35_1_u	SLC25A35	972.962	0.0617051	0.174961	0.352678	0.72433	0.957855
SLC35F6_2_a2	SLC35F6	570.261	0.0746556	0.212452	0.3514	0.725288	0.958639
neg_control_84	neg	583.252	-0.0654676	0.187696	-0.348796	0.727242	0.958811
SLC1A1_3_a2	SLC1A1	803.662	-0.0687731	0.197177	-0.348789	0.727248	0.958811
SLC22A23_1_u	SLC22A23	1089.52	0.0583119	0.166936	0.349308	0.726858	0.958811
SLC28A2_6_a2	SLC28A2	1181.34	-0.0503021	0.143429	-0.350712	0.725804	0.958811
SLC41A2_1_u	SLC41A2	1307.1	-0.0532435	0.152558	-0.349006	0.727085	0.958811
SLC25A30_2_u	SLC25A30	646.926	0.0681746	0.195901	0.348006	0.727836	0.959104
SLC25A23_1_u	SLC25A23	683.249	-0.0618614	0.178836	-0.345911	0.729409	0.959972
SLC25A32_3_u	SLC25A32	912.945	0.0632762	0.183055	0.345667	0.729593	0.959972
SLC39A2_5_u	SLC39A2	1175.43	0.0482159	0.139316	0.34609	0.729275	0.959972
SLC25A25_6_u	SLC25A25	535.472	-0.0752181	0.219049	-0.343385	0.731309	0.9603
SLC2A13_2_u	SLC2A13	658.031	0.0773709	0.225003	0.343866	0.730947	0.9603
SLC35G4_6_u	SLC35G4	1020.05	-0.0679148	0.197681	-0.343557	0.73118	0.9603
SLC39A5_4_u	SLC39A5	768.441	0.0659588	0.191756	0.343973	0.730867	0.9603
SLC15A2_6_u	SLC15A2	1131.76	-0.0493972	0.145122	-0.340383	0.733568	0.961361
SLC22A15_6_u	SLC22A15	779.606	-0.0549607	0.162736	-0.337729	0.735567	0.961361
SLC25A53_2_u	SLC25A53	937.39	-0.0526352	0.154932	-0.339731	0.734059	0.961361
[truncated: 622 more rows]
